# Supplementary material for: Patterns of human gene expression variance show strong associations with signaling network hierarchy
Source: BMC Syst Biol. 2010 Nov 12;4:154. doi: 10.1186/1752-0509-4-154 (PMC2992512; doi:10.1186/1752-0509-4-154)
Supplement: Additional file 12 — Additional Table 1. EVexpo, and EVCK values of genes. [file 1752-0509-4-154-S12.XLS]

## Sheet: EVs
Gene Name	EV-expo	EV-CK
DDR1	0.333471	0.486571
RFC2	0.273343	0.189189
HSPA6	0.468152	0.802728
PAX8	0.981181	0.00513598
GUCA1A	0.593682	0.696725
UBA7	0.193775	0.650838
THRA	0.473064	0.142039
PTPN21	0.74651	0.491538
CCL5	0.910247	0.964385
CYP2E1	0.839055	0.551991
EPHB3	0.889722	0.615559
ESRRA	0.288233	0.0718195
CYP2A6	0.624651	0.194746
SCARB1	0.635612	0.331397
TTLL12	0.157171	0.335607
WFDC2	0.981284	0.35253
MAPK1	0.214352	0.297213
ZDHHC11	0.721125	0.567399
EYA3	0.517113	0.646291
KLK8	0.938321	0.631136
RBBP6	0.120825	0.535236
TRIOBP	0.16777	0.580955
HOXD4	0.926947	0.810306
CNOT7	0.157223	0.11737
CRYZL1	0.176352	0.222531
C19orf26	0.547978	0.781258
SCIN	0.93739	0.721815
BRF1	0.655361	0.586175
ETV3	0.16322	0.680391
TM2D3	0.0309689	0.1236
GPR182	0.602937	0.398838
GAMT	0.835694	0.669614
PTPRC	0.799142	0.771575
MAN1A2	0.486713	0.761135
BNC1	0.96686	0.712806
COBL	0.966549	0.229182
FRAS1	0.811602	0.431843
KCNE4	0.893806	0.945778
HIPK1	0.46019	0.579776
RAI1	0.31398	0.824703
IL12RB1	0.55744	0.625747
GTF2A1L	0.667821	0.478235
CACNG5	0.410609	0.567652
JAK1	0.252404	0.196683
ACACB	0.678627	0.807275
STX6	0.445921	0.141281
POLR2J2	0.225468	0.497011
ARHGAP5	0.313411	0.49819
JMJD6	0.464326	0.452219
SRCAP	0.613122	0.873958
MAP3K6	0.677438	0.81982
PTPN11	0.463344	0.780584
PHC3	0.22097	0.422329
IL11RA	0.257316	0.628694
HPS4	0.268638	0.244759
NAV3	0.792421	0.621958
C5orf22	0.223658	0.241812
ERC1	0.342726	0.0849541
SH2D3C	0.776342	0.919929
IGSF3	0.50212	0.299823
DIP2A	0.507755	0.21891
NMNAT2	0.745321	0.695546
SLC4A1	0.331765	0.660941
FGF1	0.784355	0.978109
ARPP-21	0.91004	0.847689
WWP2	0.512977	0.252842
ST7L	0.360769	0.786141
MCF2L	0.739065	0.139429
HDAC9	0.67568	0.930201
SEC62	0.187468	0.244843
TRDN	0.832644	0.953271
SIM1	0.82463	0.658331
ICK	0.766674	0.466532
BCL2L14	0.875297	0.841458
SLC26A1	0.537173	0.721058
CLDN15	0.56716	0.503073
HTR6	0.582773	0.661783
RIMS1	0.837142	0.9659
PDE8A	0.438631	0.148607
ANGPT1	0.523162	0.419971
NEUROD2	0.562817	0.660184
LRRC15	0.931289	0.569757
ZMYM6	0.409989	0.229603
CNPY3	0.196567	0.374169
SCAMP1	0.141919	0.700177
RECQL4	0.835436	0.583902
BICD2	0.467687	0.30597
NOX5	0.482732	0.839101
GPR126	0.599628	0.517723
SUOX	0.195533	0.359603
SYN2	0.639903	0.678623
PIP4K2B	0.266105	0.106929
MYOZ3	0.623669	0.930285
BCL2L11	0.264244	0.716595
CCDC69	0.788853	0.679717
NFX1	0.126254	0.018439
DSG2	0.926636	0.636272
PTK6	0.972702	0.597036
STK38	0.39148	0.129747
CLSPN	0.589805	0.851814
WDR62	0.515303	0.730908
SVEP1	0.713887	0.654037
GATA4	0.767139	0.922539
PLXNA3	0.572847	0.4992
PELO	0.50517	0.34891
SNX13	0.147968	0.438747
GRIK5	0.629097	0.847605
JPH2	0.489867	0.125537
PDE5A	0.67811	0.849036
SSTR3	0.163892	0.419887
DDX31	0.283166	0.324998
DST	0.847999	0.377705
RNFT2	0.923069	0.690073
ZNF41	0.719471	0.630967
AMMECR1	0.603764	0.551907
BRWD1	0.191759	0.233561
ITIH5	0.710475	0.833123
CCDC57	0.514942	0.529848
SYN1	0.740151	0.893913
SLC36A1	0.40275	0.342006
CSF3R	0.575173	0.766103
CASP8	0.508996	0.681906
SLC5A3	0.354358	0.446072
TEAD1	0.399804	0.344531
CATSPER2	0.566746	0.596026
SLC18A2	0.838434	0.719121
FBXL18	0.440285	0.204008
ATM	0.42674	0.573377
TFAP2B	0.97508	0.912183
HFE	0.365112	0.665404
MACF1	0.141299	0.368359
ADAMTS20	0.676145	0.726109
A2BP1	0.519026	0.969016
PAX1	0.733275	0.844658
GPR6	0.542446	0.86638
RQCD1	0.425034	0.593163
VNN3	0.788129	0.911762
DGKB	0.900838	0.97752
TAF5	0.130338	0.524796
ITGB1	0.620773	0.846426
PCSK6	0.860976	0.5317
RANGAP1	0.348981	0.522944
SLC29A2	0.658205	0.629536
CD8B	0.569745	0.624316
DDAH1	0.707269	0.54273
HIST1H1T	0.556923	0.528837
EFNA2	0.624703	0.903848
SPAG11B	0.75318	0.762061
MAGEA5	0.822562	0.841542
PDZK1IP1	0.98966	0.750526
INSL3	0.5927	0.871095
FOXC1	0.734464	0.663215
LRCH3	0.319357	0.181527
ENAH	0.389774	0.543403
TIPRL	0.156654	0.350088
PRF1	0.373539	0.716848
FBXL14	0.440389	0.239707
SP1	0.25318	0.334259
C18orf25	0.386051	0.279111
CBR4	0.194137	0.497853
PIK3C2A	0.510185	0.45466
NLRX1	0.318685	0.220426
KIAA1109	0.405697	0.211501
SOX3	0.854358	0.42435
TLE6	0.617051	0.714995
VPS13B	0.441836	0.477898
P2RY10	0.674077	0.959081
ZBTB3	0.314238	0.386377
FGD2	0.425706	0.780248
PIP5K3	0.491056	0.429822
MIA2	0.836418	0.942241
RHOB	0.752301	0.515029
CEL	0.992348	0.889282
CBS	0.778099	0.32845
CYP39A1	0.737773	0.990233
MEF2B	0.379071	0.523533
DTYMK	0.436511	0.28652
C12orf47	0.307466	0.486234
FLJ20674	0.170303	0.371727
MED25	0.443129	0.25823
NT5E	0.804415	0.517302
ASPHD1	0.6535	0.394207
TRIM37	0.298676	0.304622
LLGL2	0.533916	0.159215
OSMR	0.623462	0.610339
NDST1	0.351877	0.441357
CHD2	0.336418	0.546603
C16orf57	0.30912	0.843563
GPNMB	0.840968	0.414414
BICD1	0.592028	0.505262
ZNF12	0.0725882	0.050181
MYO10	0.668338	0.398586
SLC4A4	0.931651	0.932727
TTC37	0.254989	0.444052
ARSB	0.54012	0.384356
FRMD4A	0.459466	0.67054
ZBTB24	0.494313	0.574135
C14orf159	0.351825	0.489433
ZNF24	0.277582	0.257136
TXNDC9	0.222469	0.272544
WDR42A	0.297074	0.47874
SMPDL3B	0.938269	0.803907
CNOT1	0.206028	0.116023
SPTLC1	0.264967	0.248042
SETMAR	0.436304	0.147512
FAM125B	0.586858	0.915383
TMEM53	0.455951	0.370969
DNAJA3	0.0206804	0.100025
NOL9	0.055837	0.0216385
DDX51	0.316875	0.583481
TUBGCP3	0.263572	0.256967
SNAPC5	0.254472	0.0351941
ENTPD5	0.533244	0.506441
CDCP1	0.640316	0.744969
ULK2	0.344587	0.16915
SLC4A8	0.695119	0.736802
PARP11	0.273291	0.581628
HSD17B12	0.731724	0.3415
NLGN4Y	0.950315	0.924728
KIAA1128	0.535157	0.460891
RUFY2	0.636025	0.563863
WDR78	0.651639	0.529511
SLC33A1	0.0986454	0.326598
CLDND1	0.114931	0.293256
OGDH	0.388171	0.522354
PHF21A	0.191552	0.29915
GDAP2	0.147916	0.0983413
MCPH1	0.597405	0.471415
WFDC8	0.629046	0.790014
ZMYND11	0.527505	0.348404
ZNF446	0.463189	0.466027
FAM53B	0.573415	0.300581
GOLGA7	0.0757936	0.149028
ZMYM3	0.329645	0.271028
ATP5S	0.34986	0.148691
C10orf81	0.980457	0.804328
MANEA	0.521352	0.397659
SH3YL1	0.615345	0.502231
PTPRO	0.829594	0.778311
TMLHE	0.636542	0.785636
ARHGEF10	0.424982	0.724762
CCDC132	0.611054	0.725015
CTNNA3	0.770034	0.55999
COCH	0.939148	0.318094
ZNF638	0.119533	0.166119
HP1BP3	0.312998	0.664225
PCNXL2	0.370231	0.77006
FRYL	0.317806	0.450198
CKAP2	0.975804	0.718195
MORN1	0.525592	0.415341
ERAP2	0.886413	0.992254
SSH1	0.259022	0.336533
SART3	0.338124	0.390418
CCRN4L	0.404974	0.535741
HERC3	0.272567	0.454997
UHRF1BP1L	0.475597	0.374505
TTBK2	0.647296	0.537678
CYP19A1	0.79118	0.911257
HNMT	0.523421	0.651511
ITPKB	0.521559	0.528248
GABRA2	0.755351	0.96649
EIF4G3	0.364854	0.339143
SUPT6H	0.34102	0.445483
RNF170	0.131165	0.205692
PGLS	0.207631	0.3138
C14orf172	0.166891	0.0916898
RPS6KA5	0.459105	0.552496
NFS1	0.209854	0.20586
HDAC4	0.420587	0.51545
DYNC2LI1	0.403578	0.277932
DOCK2	0.797229	0.765092
CANT1	0.689484	0.32744
DNAJA4	0.51003	0.344952
FARP2	0.50455	0.550897
STAP1	0.940492	0.943588
GIN1	0.119274	0.273386
GNB5	0.541154	0.259409
DENND4A	0.120256	0.591311
GINS4	0.73312	0.89467
FCHSD2	0.518302	0.186495
BTG4	0.806173	0.841795
PPP2R5C	0.355237	0.44523
NR1H4	0.985058	0.989981
PTPLA	0.612605	0.234066
PDE1C	0.696412	0.644944
TP73	0.6383	0.843647
NEK11	0.381656	0.137577
TRAM2	0.336935	0.399596
ACTR2	0.360511	0.632736
TBK1	0.320391	0.352698
NELL1	0.892669	0.588953
UEVLD	0.279185	0.463669
CLEC7A	0.751008	0.503663
TK1	0.685658	0.732677
WBSCR16	0.580395	0.331228
CTNNB1	0.330317	0.568999
OSGIN2	0.429532	0.522017
TAF5L	0.0712439	0.116612
APH1A	0.601851	0.104151
SPOCK3	0.90001	0.915888
GGNBP2	0.243563	0.241559
ATF3	0.657791	0.980382
FBXO7	0.0399131	0.0522859
FIP1L1	0.180695	0.354382
DMWD	0.189226	0.275154
ZNF146	0.212646	0.329376
KIAA0513	0.685503	0.563274
WAPAL	0.288491	0.245938
BEST1	0.540017	0.84971
C2orf18	0.0568711	0.150711
ZNF85	0.739737	0.641239
HIG2	0.794695	0.413657
LINS1	0.131114	0.644186
ST8SIA4	0.731827	0.41071
DNAJB9	0.253231	0.511324
CRTAP	0.253076	0.0409194
ZBTB44	0.251629	0.559485
PHF20L1	0.245321	0.742612
MOXD1	0.676817	0.689568
CARD8	0.345104	0.507536
EPB41	0.576621	0.772586
SAR1B	0.420329	0.159384
CREBL1	0.661204	0.566557
CEP70	0.383776	0.0605372
SERPINC1	0.908179	0.537341
THADA	0.551546	0.44321
MTHFSD	0.500672	0.318346
RAD51L1	0.590632	0.32424
PPA2	0.502999	0.20426
RGS7	0.826233	0.930959
TSC22D4	0.272516	0.785804
NAALAD2	0.890084	0.945357
C10orf97	0.429997	0.499116
GHITM	0.0468928	0.100699
WWC1	0.719522	0.285678
ACSM5	0.680023	0.925823
GSTCD	0.213422	0.47933
CD80	0.489091	0.824787
CNNM2	0.242529	0.28551
TTC12	0.485265	0.737981
C2	0.742116	0.480256
DPYD	0.762331	0.509051
TMEM126B	0.116689	0.304117
RHOF	0.446696	0.298981
GPRIN2	0.566901	0.473436
SPAG9	0.121032	0.440347
MBP	0.415159	0.352193
FAM13C1	0.858339	0.97331
SETD6	0.164564	0.430833
ATP11B	0.470634	0.252168
PGM5	0.866043	0.700261
KCTD17	0.605935	0.549044
DYNLRB1	0.241185	0.156353
CUGBP2	0.337194	0.676097
APBB1IP	0.769879	0.885325
SUV39H2	0.583756	0.671971
CYB5R3	0.209596	0.0347731
BPNT1	0.62522	0.899806
PSMD10	0.0323131	0.216132
LRRC48	0.478854	0.428138
RHOBTB2	0.807879	0.901322
SLC1A6	0.935943	0.476299
SYMPK	0.416038	0.855182
LMNA	0.282908	0.319694
RBM8A	0.222624	0.214111
MBTPS2	0.644608	0.57363
CNKSR2	0.72795	0.824619
TGOLN2	0.119171	0.609329
ANKMY1	0.699566	0.64646
KIAA0226	0.497156	0.395807
PTBP2	0.313928	0.222615
SERPINB8	0.317702	0.622632
DGKE	0.798573	0.404142
SIRPB1	0.622118	0.961522
ASCC1	0.094923	0.171003
EPHA7	0.935684	0.730993
MYT1L	0.882897	0.908058
PDS5B	0.347792	0.406247
NPAS3	0.827319	0.458112
CBFA2T2	0.338176	0.104824
ZFYVE16	0.351256	0.461733
TET3	0.367129	0.30799
RNF32	0.693568	0.537088
RGS11	0.87659	0.925739
OSBPL1A	0.370644	0.232971
MAST4	0.825664	0.514355
NEK4	0.230328	0.285089
NUMA1	0.812791	0.404311
METTL8	0.232448	0.402711
GGA1	0.220194	0.497685
SRRM2	0.298056	0.174118
TTC26	0.388429	0.255704
SRGN	0.634681	0.802054
HNRPDL	0.0698997	0.1902
LAPTM4B	0.781822	0.208554
KIAA1199	0.968049	0.472089
STAU2	0.289319	0.552581
NLGN4X	0.933409	0.981982
TACC1	0.511478	0.151385
PACSIN2	0.317289	0.11156
SLC23A2	0.426998	0.859981
TYMS	0.674387	0.447504
CDH7	0.901975	0.629283
TBC1D16	0.479009	0.267155
KCNMB1	0.525075	0.626168
PDE4D	0.557181	0.497095
NDUFA10	0.551959	0.045466
TAF2	0.056716	0.326261
TRPM3	0.724227	0.86436
SLC6A11	0.635095	0.690747
RABGAP1L	0.410557	0.46409
SLC9A1	0.548599	0.305885
MCTP1	0.400476	0.634251
ARHGAP29	0.679868	0.263282
FBN2	0.594096	0.52126
IPP	0.4164	0.200724
PMS1	0.481233	0.38924
RALGPS1	0.539551	0.346721
CLCNKB	0.776187	0.593921
KIAA0774	0.849343	0.901911
INPP5A	0.324372	0.164014
HEATR2	0.288957	0.0380567
WWC2	0.519129	0.570262
MAD2L1	0.713008	0.663888
MINA	0.406111	0.232803
PHTF2	0.255506	0.294266
ARHGEF2	0.469445	0.481351
CNTN1	0.852239	0.977941
CASS4	0.530607	0.876821
PDE8B	0.858029	0.317673
C2orf67	0.476269	0.478993
UBE3C	0.634009	0.183548
DPP6	0.885069	0.66052
SNED1	0.719315	0.497348
ACP1	0.343449	0.289972
PLA2G4C	0.766415	0.615054
UBE2O	0.500259	0.56622
ASTN2	0.65867	0.517218
ZBED1	0.397735	0.550728
ADCY7	0.444525	0.932896
PDGFRA	0.866508	0.953524
STEAP3	0.639334	0.609161
MCTP2	0.575845	0.660268
USP36	0.407455	0.683253
CYP4A11	0.700083	0.756083
CIDEC	0.417589	0.17336
MTHFD2L	0.528849	0.615728
SLC12A1	0.898976	0.956639
ATP6V1B1	0.946179	0.783026
TOR1A	0.230276	0.22472
PARK2	0.462051	0.633493
ELMO2	0.23343	0.369959
PTPN7	0.35958	0.524459
CMAH	0.796867	0.525722
DOK5	0.693517	0.746485
SDC3	0.875814	0.892734
TMEM135	0.265484	0.561084
PRR16	0.82096	0.970447
PCNP	0.0244546	0.215458
WDR37	0.286785	0.154079
CSPP1	0.187519	0.329713
MITF	0.559921	0.41854
C2orf34	0.741961	0.399933
ABCD3	0.192379	0.511577
ERCC8	0.619946	0.439084
PRIM2	0.649002	0.477225
MLXIP	0.644659	0.314979
TIA1	0.231362	0.446156
MS4A3	0.776135	0.80256
FCER1G	0.508531	0.305464
FRMD8	0.473891	0.734613
MPHOSPH6	0.331507	0.259493
HYDIN	0.868214	0.894249
PRKD3	0.387033	0.264292
PDE12	0.451091	0.872864
JRK	0.374987	0.348994
ABCC4	0.834919	0.552328
SCEL	0.977872	0.999326
KIAA0999	0.29361	0.394291
FUT8	0.554545	0.399259
PSIP1	0.301313	0.321546
RCBTB1	0.503722	0.266987
ACOT11	0.766518	0.8439
VIL1	0.952642	0.973815
ACAT1	0.647038	0.0482445
ACAN	0.606711	0.954281
FGFR4	0.811653	0.646965
FILIP1L	0.627856	0.709354
HLA-DOB	0.848981	0.679801
SNX19	0.362941	0.0966574
GOLGA3	0.120515	0.0435295
RASGRF1	0.759229	0.807443
RAG1	0.723813	0.911089
PTGS2	0.969858	0.997474
SYNJ2	0.400321	0.349836
IL16	0.482422	0.661615
PCDH21	0.974873	0.555107
SCARF1	0.222521	0.855687
RGS12	0.554958	0.530437
ADAM22	0.624858	0.808874
BRD3	0.415262	0.190789
IDH1	0.416658	0.273217
EPB41L4A	0.772464	0.755662
NAGA	0.179868	0.218069
TRPV5	0.457088	0.903258
CENPI	0.815221	0.684095
CCNG2	0.357099	0.232719
NDUFS4	0.203185	0.131094
LPGAT1	0.202461	0.238612
IKZF2	0.666167	0.871853
USP6	0.214662	0.121243
WNK1	0.335746	0.349667
ARHGAP25	0.554028	0.676854
STAT5B	0.323338	0.496085
PPM1F	0.364647	0.504084
VASH2	0.365681	0.763408
PTGFR	0.937649	0.951924
CACNB2	0.773963	0.692768
FGF7	0.885327	0.760209
KLHL3	0.686589	0.883135
C1orf114	0.812429	0.926497
ATP6V0A2	0.389722	0.785299
SLC11A1	0.491624	0.62861
ENTPD3	0.928342	0.823272
CD96	0.657223	0.928601
C21orf66	0.188192	0.205944
MOCS1	0.706339	0.597457
PER3	0.587064	0.316073
FGD6	0.529521	0.563442
OTUD7B	0.288543	0.659426
BCL2L2	0.182194	0.0464764
ARL17	0.379899	0.685527
ATF2	0.434805	0.401701
QKI	0.396029	0.234318
PGPEP1	0.350533	0.443883
NAMPT	0.63132	0.752715
LIG3	0.508789	0.178917
PBLD	0.875659	0.235413
PRKAA1	0.341898	0.374421
TERF2	0.599524	0.316915
CDKN1A	0.714766	0.320451
TAT	0.838486	0.808538
FHL5	0.724951	0.921445
ZNF277	0.214249	0.513008
GOSR1	0.310723	0.182117
RMND1	0.168597	0.453145
SLC44A4	0.988781	0.551318
DTWD1	0.326853	0.254189
HRH3	0.385586	0.522523
UBE2W	0.261348	0.429654
RGR	0.712284	0.733855
C1S	0.893496	0.984508
KCNIP2	0.700755	0.867896
PGC	0.949643	0.733771
SCN1A	0.873695	0.988549
RAPGEF6	0.262693	0.353961
CPEB3	0.367025	0.517808
OTOF	0.406887	0.64166
HISPPD2A	0.309275	0.468974
ZAK	0.331041	0.220679
MAGI1	0.413039	0.534647
ASXL2	0.163478	0.189694
WFS1	0.413297	0.3772
TERT	0.625944	0.686032
SLC4A5	0.532778	0.868149
CKAP5	0.175008	0.235076
ARMC8	0.330886	0.141366
CDKL1	0.707166	0.78471
FOXJ2	0.204788	0.254273
ECE2	0.273963	0.582807
TTF2	0.747648	0.343437
CARD14	0.653604	0.66894
PAK6	0.66322	0.847857
MCF2	0.817702	0.931212
WDR19	0.496588	0.42957
MAK	0.780168	0.794898
HIF3A	0.745786	0.860655
STAB1	0.454245	0.635935
ABCB9	0.584996	0.885577
PTK7	0.755506	0.249558
ZNF26	0.169734	0.2504
ADAM9	0.368318	0.307906
GCLC	0.381088	0.0529595
SLC30A5	0.1687	0.351351
ITGA9	0.604177	0.734445
RAP1A	0.482318	0.479077
UNC5C	0.750284	0.846594
SLC38A4	0.93951	0.997558
PDXDC1	0.283011	0.108192
ITGB2	0.809844	0.602088
ETS1	0.536914	0.95125
ENTPD4	0.362269	0.155258
PIGQ	0.449126	0.337964
DNAJC11	0.135715	0.263787
BAGE	0.660325	0.704639
CAMTA1	0.260883	0.713817
GRIK2	0.894633	0.382841
DBF4B	0.516286	0.484129
POF1B	0.980043	0.694704
LARP4	0.258039	0.538604
B4GALNT1	0.65014	0.858045
UBA1	0.238135	0.445735
ALS2CR8	0.443853	0.446241
PIGK	0.305708	0.495916
AKAP12	0.821683	0.737476
MYO1D	0.742374	0.417193
SOHLH2	0.471409	0.924981
CDH19	0.860304	0.969521
CCNL1	0.206339	0.500463
ALOX15B	0.92157	0.794729
ASAH1	0.415572	0.947209
KLF7	0.122635	0.733098
SYNCRIP	0.141402	0.461985
SLC39A14	0.553252	0.236255
AFF4	0.400165	0.554601
GTF3C3	0.369817	0.174371
UBA6	0.348309	0.471921
PPP1R12B	0.674853	0.298644
CA8	0.782649	0.448261
C14orf108	0.236946	0.261935
NARG1L	0.186589	0.518397
LITAF	0.603454	0.454829
DBC1	0.58298	0.729561
SLC39A6	0.846965	0.40069
IFIH1	0.657119	0.982824
CUGBP1	0.255299	0.391513
NRP2	0.631889	0.966827
CLASP2	0.28146	0.21369
SORBS2	0.801727	0.712048
TTLL3	0.402854	0.509725
FAM153B	0.611312	0.811905
FLJ14213	0.501137	0.963627
ACTR3B	0.320753	0.306559
PDZD3	0.836366	0.727456
C19orf66	0.0400165	0.799023
CYP4B1	0.991263	0.410036
SLC2A4RG	0.458588	0.298392
RSRC1	0.536604	0.39025
TMCC2	0.583342	0.728298
TYR	0.853531	0.999411
ZNF215	0.926068	0.693189
PIAS2	0.592752	0.398922
C1orf2	0.612294	0.370127
GABRG3	0.863613	0.604025
PTCH1	0.506359	0.678286
FYCO1	0.295006	0.0412562
COL9A1	0.783838	0.400522
RNH1	0.0709854	0.383346
SDS	0.64771	0.519744
TGFB3	0.561628	0.362381
CLCC1	0.361028	0.230866
KLK2	0.974046	0.784878
POFUT2	0.392203	0.83026
SERPINB5	0.992503	0.755915
SLC22A7	0.830266	0.712133
BBS9	0.514011	0.482361
TNK2	0.657998	0.883641
USP25	0.385534	0.518902
UGCGL2	0.561111	0.319441
CFI	0.948816	0.948303
TAPBP	0.328043	0.486066
CA6	0.862682	0.851225
KDELR1	0.149933	0.181948
PTPRM	0.75685	0.661867
TP63	0.831507	0.545424
PDZRN3	0.834867	0.672981
GATA1	0.552373	0.657068
MBNL1	0.385276	0.611434
SCRN3	0.587633	0.386714
ELAVL3	0.662806	0.668772
CAPRIN2	0.391583	0.547024
ZMAT3	0.360666	0.472173
AGK	0.365939	0.192894
MBD1	0.358133	0.00976678
G6PC	0.946903	0.907216
ZAP70	0.858753	0.95445
PTGIR	0.46293	0.77789
SLAMF1	0.566022	0.720216
PIK3IP1	0.248216	0.345121
LILRA5	0.483456	0.775533
SAMSN1	0.670148	0.901743
RBM14	0.4529	0.410878
HNRNPA3	0.0789991	0.0381409
PTPRS	0.54741	0.947546
SMC1A	0.508065	0.231624
SMOX	0.647813	0.830092
OTUB2	0.658722	0.589122
H6PD	0.398614	0.672476
CPVL	0.82401	0.72291
CXADR	0.846603	0.570767
TAGLN	0.842157	0.917993
RGS5	0.918106	0.83969
MS4A4A	0.656861	0.968847
CD209	0.466653	0.569336
CFL1	0.244597	0.0915214
BAP1	0.231	0.389745
CD79B	0.712077	0.83809
SF1	0.456985	0.36878
GEMIN7	0.228105	0.619938
ATN1	0.458691	0.810558
CDKN3	0.76869	0.535489
RBM15	0.19667	0.277174
MKL1	0.559715	0.377789
TIMM10	0.0493227	0.118633
GNG4	0.893082	0.809043
CDC25A	0.914693	0.686958
POSTN	0.977252	0.982908
CD79A	0.822149	0.86276
RHEB	0.348258	0.679128
PQLC2	0.306845	0.499705
IRAK1	0.213887	0.0257641
C11orf63	0.643832	0.704302
TRIB3	0.908851	0.28913
ARPC5	0.137008	0.226067
C11orf57	0.342364	0.0223962
YSK4	0.876538	0.793803
MOG	0.760728	0.935674
EXDL2	0.23891	0.0650838
CRISPLD2	0.699049	0.350594
ARHGDIB	0.506928	0.80517
RHOA	0.439975	0.0092616
SAMD14	0.617465	0.759956
MKS1	0.245993	0.0790604
LRRC41	0.463809	0.283826
KLF6	0.446955	0.802223
UCHL1	0.813101	0.698914
POLR2B	0.0516493	0.341837
HNRNPM	0.201892	0.0575903
SEPW1	0.157016	0.153322
PDHA1	0.131372	0.160815
RPS24	0.129666	0.337627
PSMD6	0.449436	0.245096
PDSS2	0.164202	0.219416
UBR5	0.122686	0.141534
ABBA-1	0.67356	0.733687
DNM2	0.74408	0.664983
ADAM15	0.461586	0.461228
AOF2	0.0697963	0.18801
LOC150759	0.372092	0.429907
ARMCX5	0.307052	0.298813
FAM120A	0.389205	0.0950577
PTCD2	0.404922	0.520502
GON4L	0.060852	0.0480761
FLJ20433	0.693051	0.306643
CBX3	0.154172	0.181275
HUNK	0.650243	0.574724
VIM	0.410195	0.955629
CD55	0.761452	0.523785
SLC19A1	0.567056	0.809632
COL18A1	0.550253	0.41694
CRTAC1	0.680695	0.823861
HINT1	0.0939923	0.0394039
FBXO28	0.281667	0.220173
EIF4A2	0.519957	0.294098
IGFBP5	0.774739	0.968763
ATP5H	0.0181987	0.0280374
BTBD7	0.289474	0.67837
CSNK1A1	0.170923	0.0558222
PEX13	0.679351	0.201987
NBEAL2	0.625323	0.582218
IDS	0.379175	0.576998
SMTN	0.539965	0.588785
ZNF207	0.200393	0.14827
LOC157627	0.50548	0.640482
RTN4	0.117258	0.0346889
DNAJC7	0.0369145	0.265218
SNF1LK2	0.219988	0.329208
NEUROD1	0.755144	0.784205
SPEN	0.302864	0.500968
JMJD3	0.475545	0.974489
C4orf27	0.234309	0.378968
HEMK1	0.430462	0.527322
LOC286434	0.699411	0.770228
GPATCH2	0.280581	0.0429401
DHX30	0.231465	0.330807
ARVCF	0.668649	0.79574
ITFG1	0.124599	0.113497
ESRRB	0.641092	0.58508
KIAA0090	0.664409	0.554096
PRNP	0.543532	0.163004
RNASET2	0.404353	0.0778816
SRGAP2	0.549374	0.237349
LOC730051	0.680333	0.884567
CLEC2B	0.917744	0.906542
BTG3	0.526471	0.325166
VCPIP1	0.344173	0.52328
MYT1	0.728622	0.724257
STOML1	0.364233	0.704723
RBMX	0.137473	0.256799
HEATR1	0.297694	0.232214
ERICH1	0.558164	0.9691
PHKG2	0.77081	0.817378
LMO7	0.573157	0.665488
NARG1	0.428911	0.617328
VASH1	0.470272	0.676939
HEXA	0.35167	0.0445399
WDR67	0.620205	0.188768
ZNF80	0.665391	0.97011
JMJD2C	0.48056	0.233308
RPL5	0.250129	0.106845
COL1A1	0.90668	0.995032
ZNF573	0.427515	0.427296
MFI2	0.703547	0.7203
NAP1L4	0.523989	0.323482
NAV2	0.551753	0.431422
KLHDC4	0.391325	0.37981
DRP2	0.818995	0.787404
SNAP25	0.772102	0.382083
RBM6	0.141454	0.272796
CLDN10	0.938528	0.889029
WNT4	0.923586	0.792793
DLGAP4	0.285648	0.431169
PRPSAP1	0.489246	0.243833
EML4	0.194085	0.378715
ZNF654	0.262072	0.465437
C10orf18	0.364078	0.570683
POLR3B	0.647193	0.328113
DLEU2	0.522593	0.817041
DYNC1H1	0.397115	0.23937
CEP290	0.480767	0.396565
TCTN1	0.424465	0.165614
IQSEC3	0.796195	0.749179
MEX3C	0.677334	0.467879
LEPR	0.405801	0.812916
SMC3	0.256333	0.638798
PAPOLG	0.204219	0.754062
ZDHHC14	0.824837	0.686537
OR2H1	0.748268	0.877999
CHD1L	0.325561	0.230024
PERP	0.873281	0.227246
GAB1	0.355651	0.524206
ZBTB1	0.325302	0.645197
YEATS2	0.0911488	0.184727
HOXA2	0.450832	0.919424
UBE2G2	0.310206	0.440178
YLPM1	0.141661	0.392692
LUC7L	0.205253	0.138503
KRT37	0.772206	0.877242
ITGBL1	0.913918	0.968595
RBM25	0.148072	0.371643
KIF5C	0.927722	0.645028
APOL6	0.355548	0.967669
EEF1A1	0.0594561	0.164604
GABRB2	0.681832	0.836827
PLD1	0.656912	0.572367
TRIM31	0.973322	0.913446
ZIC1	0.962465	0.315905
KLHL18	0.245631	0.552412
PDCD4	0.44194	0.393029
ING1	0.608314	0.519407
TPCN1	0.262589	0.286773
DNASE1	0.611571	0.679465
LGALS3	0.661772	0.23154
TPR	0.310413	0.276838
EHBP1L1	0.637369	0.744717
KIDINS220	0.267604	0.447083
BCL10	0.257419	0.503915
TNPO1	0.218333	0.443462
MCOLN3	0.749974	0.394881
ZNF230	0.498294	0.279616
POLR1B	0.138662	0.409026
FERMT1	0.970582	0.720889
RERE	0.690983	0.895176
G3BP1	0.20851	0.122421
SQLE	0.543222	0.268586
SOS1	0.234671	0.373327
LRPPRC	0.0919243	0.220847
PHIP	0.390032	0.388398
MYCBP2	0.09301	0.329544
ABCC9	0.680126	0.660773
ZNF131	0.193672	0.33948
ACSL4	0.432634	0.498779
GALK2	0.356478	0.309253
RASAL2	0.56504	0.985771
MOSPD1	0.131631	0.354635
SHB	0.551598	0.743706
CYP2C8	0.883673	0.804749
PCCB	0.608831	0.058769
C12orf51	0.428394	0.206786
NDUFA7	0.368628	0.496422
PALLD	0.574811	0.215627
MPDU1	0.650501	0.657994
VPS13D	0.376693	0.234234
STBD1	0.609606	0.604951
PAQR3	0.453056	0.335859
BIN3	0.178575	0.240886
ST18	0.805863	0.971289
ATP6V1H	0.138972	0.204513
GINS2	0.652828	0.39446
TBC1D12	0.404457	0.199461
TTLL4	0.416451	0.688389
SLIT1	0.580912	0.531616
SLC25A4	0.582928	0.222278
GALE	0.448454	0.322219
RAF1	0.029211	0.00816705
ZNF286A	0.23312	0.469058
POLH	0.539241	0.455165
ZHX2	0.249716	0.499537
CTBP1	0.233171	0.165783
MYO16	0.591718	0.645702
GRK5	0.564523	0.793719
NKTR	0.349757	0.373663
ATP5SL	0.430359	0.48295
P2RY5	0.576776	0.52387
CHN2	0.665857	0.445314
PDE6B	0.725623	0.836491
NTRK3	0.390291	0.694536
CNPY2	0.122583	0.0962364
AFG3L2	0.337452	0.0885746
CCDC46	0.429325	0.53793
ZNF787	0.498087	0.727204
SIM2	0.850481	0.468468
CD44	0.61612	0.5285
HSP90AB1	0.403785	0.0220594
GSTO1	0.0596629	0.0277848
SLC16A1	0.594147	0.470321
ALPL	0.781977	0.601499
PTRF	0.496278	0.663046
CNP	0.119895	0.401448
CTNND1	0.181884	0.0900059
SDCCAG1	0.0325199	0.375937
ZKSCAN1	0.316151	0.358424
CXorf15	0.280633	0.323903
CDC42BPB	0.459311	0.374926
EIF4G2	0.343966	0.364654
MTERFD2	0.0854617	0.569251
RPS6KA2	0.418674	0.393618
RPS9	0.298573	0.193062
RPAP3	0.22066	0.497179
TTN	0.744184	0.833039
ARID5B	0.655258	0.709607
STRAP	0.217454	0.22051
SLC1A2	0.896701	0.496758
ERGIC3	0.55987	0.809885
RABEPK	0.400372	0.282479
PRKAB2	0.132923	0.575735
CP	0.995967	0.942831
EIF2B5	0.292214	0.0143134
LOC339047	0.324217	0.300834
UBE2I	0.387085	0.0835228
MATR3	0.203753	0.265892
RECK	0.504084	0.838932
DGCR5	0.765278	0.748506
DDX3X	0.494727	0.22792
TAF11	0.333937	0.447419
PLXNA1	0.410247	0.267913
TNRC6B	0.123307	0.214364
MEG3	0.739375	0.904185
ATP5J2	0.314549	0.396817
FN1	0.836935	0.251747
SLC4A1AP	0.00775514	0.0206281
SRC	0.674749	0.774859
CTNNA1	0.238238	0.105161
UBTF	0.246458	0.192389
SF3B2	0.0935787	0.197777
ATF1	0.147451	0.332407
GOLM1	0.728828	0.564368
STX16	0.26657	0.189358
SRPK2	0.289112	0.206365
PVT1	0.418726	0.799697
KIAA1107	0.20365	0.466279
PPFIA2	0.679713	0.717605
GIGYF2	0.233275	0.299992
ZDHHC18	0.128684	0.202913
NFKBIL2	0.883414	0.97272
SIRT2	0.184417	0.32525
SEMA6A	0.878761	0.545592
DIXDC1	0.519698	0.457944
COX17	0.201168	0.250821
MPHOSPH9	0.39241	0.669698
AHNAK2	0.879175	0.588196
SYNE2	0.546893	0.210154
KRT7	0.944835	0.28391
ORAI2	0.403526	0.296287
A2M	0.302244	0.538772
TMEM144	0.667925	0.867307
ABCC5	0.203805	0.0767029
LPP	0.414745	0.642587
ZNF493	0.398925	0.84912
DNM3	0.505687	0.7187
TPM1	0.594923	0.317336
SLC2A11	0.504756	0.572956
VNN1	0.974201	0.994359
CAMK1	0.409937	0.786983
C16orf62	0.428756	0.306727
BLZF1	0.405387	0.400859
ZMYND8	0.350016	0.470405
C1GALT1C1	0.267035	0.282058
SLC13A4	0.453417	0.657573
MTA1	0.314497	0.082765
ZNF83	0.458846	0.110971
PLGLB2	0.594975	0.489939
PAPPA	0.680643	0.828829
C18orf22	0.508272	0.847268
PPARA	0.428859	0.636861
ADAMTS5	0.717661	0.967332
EDIL3	0.539655	0.691673
KIAA1310	0.496329	0.835817
PPM1H	0.595698	0.525133
BANK1	0.761245	0.578513
PDE1A	0.776652	0.862507
HMGA2	0.844432	0.701692
DOCK4	0.515407	0.691589
ZNF264	0.419657	0.643849
TEX10	0.220867	0.117117
NRXN1	0.797849	0.840701
TMEM134	0.564109	0.41231
ZBTB38	0.35684	0.271954
NOL3	0.589184	0.511745
SNX29	0.600972	0.580281
SMCHD1	0.386878	0.528332
C2CD3	0.475752	0.169656
RANBP10	0.435632	0.45887
NSMAF	0.365422	0.166877
MKL2	0.690725	0.451713
H2AFY	0.328973	0.273722
NFYC	0.246717	0.428223
ATAD2B	0.315634	0.165362
TMED5	0.375349	0.437905
MAPKBP1	0.548857	0.6553
DSE	0.770138	0.358929
SREBF1	0.666684	0.650669
C1orf69	0.507238	0.628357
FAM152A	0.493899	0.14305
PEX14	0.357564	0.516039
CLIP1	0.469135	0.24358
LRRC16A	0.561783	0.314473
CACNA1A	0.737824	0.837164
CEP164	0.184107	0.25301
TRIM26	0.172578	0.465353
MAP3K11	0.259746	0.547697
CNTLN	0.53071	0.960007
PTPRE	0.390549	0.294519
KIAA0494	0.233068	0.442115
EXOSC10	0.321528	0.385282
NDUFB6	0.274222	0.291656
EXOSC1	0.544825	0.922287
PAK2	0.203495	0.71449
ALG13	0.428187	0.380652
ZNF611	0.386258	0.449777
NUP153	0.292007	0.35573
JMJD2B	0.438889	0.368191
ABI3BP	0.903319	0.956386
BCL11A	0.740823	0.601751
SLC9A5	0.652466	0.782689
FBXO9	0.208458	0.323735
FYN	0.403009	0.336028
CXCR7	0.652518	0.428812
ARIH2	0.222004	0.697735
RRP12	0.564316	0.768123
HSDL2	0.249044	0.37661
NOC2L	0.370179	0.456344
MYST3	0.531848	0.133704
CEP68	0.22128	0.389913
RAB6A	0.479733	0.809548
HOMER2	0.886878	0.463753
KRAS	0.37385	0.404563
VHL	0.343191	0.617917
SOX30	0.590735	0.895091
ATXN1	0.259642	0.361118
C20orf29	0.403888	0.436474
ADAM23	0.501758	0.640987
ZFHX4	0.568917	0.665909
KIAA1467	0.470841	0.771154
LOC220594	0.441164	0.418119
SNRPN	0.766932	0.767702
DAB2	0.675576	0.483961
PRR14	0.319667	0.317757
ZCCHC10	0.0800331	0.183716
C1orf61	0.457295	0.233982
CCBP2	0.586082	0.912267
MEIS1	0.91945	0.27709
ATG2B	0.197187	0.380399
VPS8	0.318478	0.270018
FANCC	0.508376	0.341416
GYPA	0.73555	0.94502
PCGF3	0.611933	0.508799
PTK2	0.23798	0.145996
ACVR2B	0.495244	0.44422
FBXO42	0.134991	0.344447
FCN2	0.790301	0.82664
RHOQ	0.169993	0.239202
C15orf29	0.0955434	0.111644
NDST2	0.522955	0.407258
PHKA2	0.516493	0.278774
ZBTB40	0.315014	0.427381
MACROD1	0.490694	0.652774
CHPT1	0.547255	0.314894
SPG11	0.280995	0.261009
ADAMTSL3	0.410299	0.406753
LTB	0.435839	0.822346
ARHGEF12	0.691138	0.654458
MLL	0.307672	0.603183
COPA	0.382277	0.302349
SAMHD1	0.514838	0.885072
ABI1	0.285855	0.2813
TIMM17B	0.250181	0.676686
PECAM1	0.570779	0.684685
MDFIC	0.48723	0.913362
RUVBL2	0.340089	0.258483
DDX42	0.328766	0.0509388
BSDC1	0.226295	0.296371
BTG1	0.36108	0.475541
SYF2	0.26202	0.140103
ZNF7	0.646004	0.205607
TPM4	0.547565	0.412983
SFXN3	0.306225	0.288541
PSCA	0.961793	0.462743
DNAJC13	0.501396	0.214953
MCCC2	0.506773	0.1886
CYB5R1	0.375659	0.102299
VPS37C	0.291904	0.320788
PRKCA	0.675111	0.771744
LAMA3	0.660066	0.931043
DIAPH1	0.258918	0.366675
AKR1C2	0.961845	0.566641
PTPRB	0.533192	0.909657
MKLN1	0.32949	0.374253
CCNB2	0.702926	0.412646
SPAG16	0.742736	0.949903
GALNT14	0.969445	0.663467
FAM164A	0.660583	0.462322
CBY1	0.463603	0.329124
AHCTF1	0.12341	0.38082
CNR1	0.719936	0.881283
WTAP	0.175318	0.387051
HIP1	0.518199	0.376947
RBMS3	0.531744	0.828071
ANKH	0.659911	0.957312
MARK1	0.427877	0.237181
CHD4	0.375711	0.522607
ARHGEF1	0.204115	0.456934
NR5A2	0.80669	0.815863
HIVEP1	0.261038	0.504925
STXBP3	0.199152	0.147765
KCNK15	0.886361	0.933569
CALCOCO2	0.203909	0.294856
TSPYL1	0.554855	0.109792
TIE1	0.863509	0.731414
WHDC1L1	0.260211	0.601414
SCPEP1	0.342622	0.180685
AKT2	0.401716	0.913951
QTRTD1	0.749354	0.448598
TRHDE	0.936821	0.918919
MKNK1	0.157533	0.207291
ALG5	0.233482	0.151048
FBXW2	0.322821	0.199209
FAM149B1	0.435322	0.895765
ARHGAP22	0.712905	0.58045
PABPC1	0.393703	0.171929
DYRK3	0.488212	0.605624
DNAH3	0.622738	0.596615
ZNF107	0.369352	0.626252
FGFR2	0.902647	0.458702
SLC17A1	0.975959	0.726278
DPY19L1	0.600869	0.288288
RSU1	0.487023	0.255368
NOS1	0.511633	0.614297
MAOB	0.950264	0.529006
ZNF81	0.719988	0.752126
ANKRD28	0.187261	0.321714
NID1	0.54255	0.965311
EYA4	0.921001	0.859897
DHX35	0.471099	0.482782
GYPE	0.861338	0.985855
VPS35	0.227226	0.418035
CDKL3	0.565815	0.547781
PXMP3	0.288802	0.350678
C1QTNF3	0.657016	0.480003
RAPGEF5	0.585462	0.326766
CCDC144A	0.499586	0.970784
DOCK5	0.576156	0.89206
WARS2	0.389515	0.355393
GABRB3	0.848723	0.781342
DNASE1L3	0.76931	0.569083
NRP1	0.845828	0.173192
SSPN	0.74346	0.725857
S100B	0.975545	0.999495
LIPA	0.548444	0.362213
RCBTB2	0.569848	0.542224
SLC8A1	0.75592	0.854845
TAL1	0.563334	0.846763
BECN1	0.321373	0.301844
RECQL5	0.450057	0.957986
MUC4	0.978906	0.707081
SCN8A	0.681212	0.676518
CEPT1	0.0980767	0.506104
HS3ST3B1	0.579619	0.979204
MAPKAPK5	0.684314	0.719037
POLE	0.519905	0.525554
COQ10B	0.453107	0.303949
SLC5A12	0.960294	0.98114
CTBP2	0.377107	0.223625
SNRPB2	0.462465	0.204176
SMARCC2	0.17113	0.350509
RIN3	0.532106	0.668266
RAD9A	0.404819	0.457186
CCND3	0.488936	0.620274
JAK2	0.451763	0.773091
SKIV2L2	0.282753	0.227667
MYST4	0.300848	0.23777
USPL1	0.277169	0.231793
NLRP1	0.725882	0.548287
LOXL2	0.642074	0.573461
ARHGEF7	0.403733	0.384441
ZKSCAN3	0.491469	0.505599
PDK4	0.973064	0.973057
SV2C	0.739427	0.751621
RP3-377H14.5	0.73586	0.614465
C5orf42	0.864388	0.655553
MRPL23	0.489815	0.346973
MYLK3	0.86656	0.899891
FARP1	0.426068	0.340069
CARS	0.456519	0.24198
NCOA3	0.399959	0.360613
MAP3K13	0.671027	0.558895
SSBP1	0.196257	0.183127
CNDP2	0.36992	0.384104
DKFZp686O1327	0.502688	0.912941
EBF2	0.900941	0.675255
ANKFY1	0.555062	0.591816
LYST	0.354875	0.32323
SMPDL3A	0.748216	0.256462
WDR60	0.530917	0.490023
FCER1A	0.823028	0.966742
CYP17A1	0.862889	0.763492
CCDC88A	0.604953	0.7805
NCAM1	0.717506	0.470152
ST6GALNAC5	0.827577	0.797424
C9orf95	0.323751	0.288204
HERC6	0.533089	0.891303
NCALD	0.684779	0.294182
EFCAB6	0.712336	0.569841
DNMBP	0.751422	0.158542
HBB	0.929376	0.366422
ZNF292	0.501706	0.367264
ITGAX	0.789474	0.526901
RPS15	0.204426	0.330892
TBX5	0.778565	0.80879
GPD1	0.936511	0.437147
OSBP	0.108624	0.120232
CCDC33	0.301623	0.531279
ARNTL2	0.935115	0.69462
UBR4	0.618292	0.282142
F11	0.921518	0.864696
SLC38A10	0.672423	0.616822
ERBB3	0.709079	0.0640734
PLCG2	0.591666	0.415677
TBC1D8B	0.440492	0.514692
MAGIX	0.596422	0.696388
MLLT10	0.303278	0.251579
RNF216	0.151122	0.453818
ATP4B	0.486765	0.900985
CALM3	0.163168	0.141618
PARVA	0.335177	0.527238
NOS1AP	0.623307	0.642671
MOBKL2B	0.337142	0.80096
AHNAK	0.853428	0.407931
CCDC40	0.532468	0.770397
INPP5B	0.577758	0.976846
CDH4	0.706959	0.647807
SRGAP3	0.8085	0.541383
BTRC	0.52311	0.381073
PLXND1	0.312584	0.116444
FCRL2	0.70091	0.806601
PPP4R1	0.724175	0.185821
HSD17B4	0.483766	0.400775
DISC1	0.601644	0.761472
AMN	0.814238	0.88583
IFT122	0.625271	0.429233
PIGG	0.423017	0.123937
CRABP1	0.935064	0.798097
TM7SF3	0.407507	0.579944
SOBP	0.743718	0.526227
GARNL3	0.64073	0.996464
MRPS27	0.222314	0.0616317
RNF130	0.214714	0.150964
C1orf222	0.701427	0.683085
CAST	0.169941	0.0447083
YTHDF3	0.258557	0.356487
CAD	0.446128	0.433864
NEK1	0.481801	0.745895
FBXW12	0.56566	0.457018
PRKRIP1	0.328715	0.553338
EMID1	0.558784	0.450535
ATP9B	0.466394	0.450703
SHANK2	0.603299	0.419635
DOPEY1	0.34195	0.620948
TOPORS	0.450574	0.495327
PDGFA	0.695223	0.355898
ATP5O	0.345466	0.154164
P4HB	0.318013	0.0363728
FSTL4	0.631527	0.741938
SNRK	0.423948	0.807106
PRMT5	0.150191	0.201398
EDN1	0.707011	0.741012
LOC389906	0.330059	0.795908
MGA	0.420174	0.405405
RUNX1T1	0.579051	0.779995
BTN2A2	0.405956	0.280626
GLS2	0.909885	0.605877
EMP1	0.606297	0.89105
PRMT1	0.604074	0.397575
ALB	0.972598	0.971457
TNXB	0.804208	0.611771
ELL	0.538414	0.446577
TFE3	0.439872	0.264798
RARA	0.654224	0.470068
GRM5	0.687364	0.790856
HPRT1	0.786527	0.246948
EGFR	0.712801	0.713901
RNF141	0.616224	0.583396
TATDN2	0.44225	0.166288
ZSCAN5A	0.225778	0.20064
SP140	0.730535	0.857287
PWP2	0.257264	0.275827
MFSD1	0.502895	0.222784
CTGLF1	0.147141	0.117875
C16orf45	0.292162	0.134462
ARF1	0.270189	0.16393
CMTM6	0.622686	0.319609
FUT6	0.889515	0.640229
TUBA1B	0.149312	0.129073
FCGR2A	0.751577	0.909994
DIP2C	0.27448	0.180096
SMAD4	0.258298	0.408689
FUS	0.288336	0.452387
ALDH3B1	0.642953	0.615475
SCTR	0.774015	0.761219
RPL13	0.140627	0.521344
ZNF268	0.315428	0.596784
PAK1	0.390704	0.901995
FAM38B	0.821373	0.754904
ABCA8	0.891893	0.995453
DUOX1	0.785803	0.868738
TRIM36	0.714559	0.682748
IKZF1	0.705305	0.896691
KIAA1731	0.357977	0.615307
KANK1	0.545755	0.551402
ZNF428	0.844225	0.555527
ZC3H11A	0.196774	0.0941315
NADSYN1	0.367852	0.336954
SLC17A4	0.944783	0.556117
LMO3	0.945197	0.64848
CHML	0.686899	0.462406
CD6	0.635818	0.382336
TTLL5	0.399648	0.449019
MFN2	0.290249	0.0676939
MYNN	0.431703	0.274901
FABP6	0.967532	0.800034
LIMS1	0.352807	0.501137
CARHSP1	0.444887	0.312621
HOPX	0.876176	0.677865
CALML4	0.828973	0.560495
SUZ12	0.184676	0.228761
TCEA1	0.315117	0.293929
GARNL1	0.4316	0.193652
PPP1R11	0.470427	0.287278
MAF	0.813618	0.794308
SOD2	0.761917	0.936432
LRRC40	0.406783	0.666077
RETSAT	0.283218	0.027869
PDXK	0.276704	0.423676
MMP2	0.645642	0.683506
VRK3	0.42462	0.109708
PLCE1	0.606194	0.546182
FGF22	0.661669	0.846931
TFB2M	0.675266	0.473773
NFE2L2	0.516182	0.352446
ZNF160	0.387189	0.258735
CLN6	0.469031	0.59872
PNN	0.102471	0.295529
ELOVL5	0.252818	0.157784
CTTN	0.424051	0.536162
ZNF135	0.85622	0.755494
RAC1	0.239427	0.249137
CD74	0.610795	0.675844
SOX4	0.657326	0.322556
ANXA2	0.502068	0.219163
IL23A	0.701685	0.683169
SPP1	0.972237	0.645786
ARL3	0.259694	0.285762
TRIM52	0.117568	0.25461
TROAP	0.491004	0.571104
KAZALD1	0.743356	0.676433
GAD2	0.784148	0.692852
CADPS	0.940544	0.949061
GABRG2	0.823907	0.817294
GALNT1	0.253697	0.201734
CSAD	0.357357	0.434116
SMEK2	0.291025	0.423508
PIK3R2	0.382897	0.0578429
ZNF208	0.763675	0.942073
RNF103	0.213783	0.26505
EAF2	0.870541	0.666498
CHRNA10	0.537949	0.854761
FGFR1OP	0.316255	0.701271
YTHDC2	0.258143	0.510482
INTS6	0.171906	0.26244
PAAF1	0.272412	0.2163
CHERP	0.312481	0.586343
AVIL	0.583135	0.490275
TBC1D1	0.549323	0.0149869
FKBP15	0.421466	0.379389
ZNF506	0.249302	0.566473
ICMT	0.372764	0.416519
C10orf76	0.251784	0.244001
HS1BP3	0.498604	0.157531
ATP10A	0.510909	0.877494
RGS13	0.946593	0.998232
MYH11	0.980354	0.366507
SERPINE1	0.963447	0.986697
BRE	0.218902	0.457439
ECM2	0.716937	0.937947
RP2	0.480819	0.460386
SFRS12	0.342105	0.244254
SF3A1	0.219367	0.19963
C15orf44	0.19848	0.195588
DDX50	0.34376	0.339901
TTC23	0.434081	0.218826
IRAK3	0.450987	0.928096
CCDC90B	0.1991	0.509135
WDSOF1	0.355703	0.621116
FNTB	0.458949	0.132357
NCOA6	0.360045	0.178665
STXBP5L	0.552115	0.805085
EFCAB1	0.890342	0.813337
CX3CR1	0.862631	0.956134
INPP5D	0.715438	0.649996
PITPNC1	0.457243	0.262272
ZNF280D	0.170251	0.656479
SPN	0.468721	0.287699
ADAM18	0.6459	0.74598
C14orf135	0.586909	0.230614
PIGT	0.143418	0.255788
PSG4	0.464378	0.51444
BMP1	0.586599	0.801212
NEDD9	0.416089	0.883051
FAM13A1	0.429273	0.204597
IGF2BP3	0.888223	0.7171
LMF1	0.473736	0.865791
AP3M2	0.0991624	0.13202
SLC1A3	0.864026	0.868485
MIA3	0.18147	0.086638
TDRD3	0.136335	0.146165
SMARCA4	0.394995	0.119475
TP53BP1	0.519078	0.382757
ABCA4	0.828715	0.636019
SETD5	0.184779	0.370548
ZNF589	0.352704	0.605119
SOX13	0.448971	0.224215
SLC25A24	0.318995	0.199124
MGAT4A	0.353221	0.592321
UBR2	0.300434	0.184222
PPARGC1A	0.928756	0.94704
TRIM13	0.226399	0.272375
PDLIM7	0.72159	0.846342
FXR1	0.271223	0.289888
GRIA4	0.944163	0.794982
CHM	0.825147	0.895512
MYO3A	0.780633	0.592658
RPL10	0.277841	0.464343
CXCL2	0.928084	0.996632
ZNF93	0.343553	0.525048
FMNL1	0.484697	0.649743
GRIN2C	0.380105	0.532626
PIK3C3	0.442198	0.405658
ZNF91	0.681677	0.474531
GRIA3	0.869093	0.923802
CROCCL1	0.765329	0.491033
RGS20	0.81398	0.991244
GPBP1L1	0.0797229	0.363728
PTPRG	0.373901	0.364486
STRA6	0.552993	0.467374
GLI3	0.702461	0.371053
C11orf30	0.225158	0.584238
CP110	0.304157	0.372232
ALCAM	0.6231	0.6228
LRRC59	0.386723	0.0967416
TNKS	0.630338	0.400943
RAB40C	0.303743	0.548118
EIF2C4	0.485007	0.478151
CLDN4	0.929221	0.685948
PAFAH1B2	0.366973	0.449945
C14orf105	0.978958	0.986192
CAPZA2	0.461638	0.381662
PPFIBP1	0.352756	0.418456
TTC3	0.32339	0.273049
DKFZP434L187	0.894685	0.835228
TACC3	0.904508	0.662541
FNDC3B	0.31155	0.298897
SPON2	0.443232	0.274648
KIAA0495	0.66384	0.82504
LILRB4	0.531227	0.865707
PRDM5	0.495088	0.537846
FLVCR2	0.4225	0.12781
PTPN18	0.344949	0.413151
ESR2	0.759332	0.457523
HIRA	0.558939	0.461059
EREG	0.910712	0.976593
IQCH	0.636129	0.740254
OSBP2	0.649416	0.510903
SOX5	0.898149	0.595773
F2R	0.569021	0.999579
MLLT3	0.289629	0.211754
POU2AF1	0.919502	0.964806
CDH22	0.379537	0.285005
XYLB	0.585307	0.723162
FMO5	0.862062	0.362718
PRKCZ	0.529987	0.587859
ATP8A1	0.843863	0.749432
ST8SIA1	0.85989	0.858971
STK4	0.243098	0.947714
ATRNL1	0.88176	0.543066
STRN	0.41004	0.567315
ATG7	0.293248	0.367349
DYNC1I1	0.695636	0.769891
TPP2	0.479682	0.410289
TRAF5	0.679402	0.396144
ATP5A1	0.381398	0.197188
PPP2R3C	0.193258	0.364318
PHF20	0.0942509	0.345542
SIRT5	0.547927	0.391092
SLC6A16	0.73131	0.757599
TNNT3	0.709906	0.784626
NUDT3	0.458381	0.347563
CASP8AP2	0.361235	0.307064
TACC2	0.457502	0.245769
AP3B2	0.764916	0.759283
WIPI2	0.0863406	0.1577
MGC39900	0.843294	0.444473
RNF144A	0.704788	0.735034
TTLL1	0.409472	0.226657
GNB1	0.0715541	0.120738
ZNF365	0.541412	0.527911
DDX19A	0.227639	0.125874
SPATS2	0.310154	0.177654
UCHL5	0.341743	0.213269
INTS7	0.265278	0.581039
FBXO34	0.501189	0.157279
NR1I3	0.839469	0.91412
LSAMP	0.780891	0.604193
SAPS2	0.209699	0.0323314
NDST4	0.699773	0.749095
CFHR4	0.6702	0.760461
LATS1	0.646107	0.334596
RP11-35N6.1	0.664306	0.547866
ABCA1	0.575328	0.603688
TBL1X	0.552063	0.671382
BDH1	0.581326	0.258651
MLX	0.215852	0.430749
ADAMTS6	0.462982	0.70085
STX8	0.510857	0.13825
DDX3Y	0.985472	0.891387
DDX52	0.280426	0.241728
STXBP2	0.484438	0.824282
SNTG2	0.697808	0.692431
TMPRSS2	0.990384	0.577503
EIF4EBP2	0.403474	0.337375
CATSPERB	0.581894	0.417782
ART1	0.52704	0.834133
ABCB4	0.840864	0.386124
ARHGEF10L	0.117671	0.229098
XYLT2	0.423586	0.664899
KIAA0020	0.335384	0.205018
CMPK1	0.361597	0.271281
CCDC91	0.179144	0.56521
TCEB3	0.401303	0.455418
CCBL1	0.509565	0.544919
MMP14	0.837866	0.523196
TRADD	0.371782	0.265639
PMS2L11	0.139489	0.387387
BAD	0.265743	0.0627263
PRPF8	0.08298	0.0404142
CAPNS1	0.162289	0.267576
RPL35	0.00325716	0.0586007
RPL28	0.177748	0.0288793
EIF3D	0.0431703	0.00564116
PARK7	0.00485989	0.00538857
SRP14	0.00196464	0.0215543
GDI2	0.124444	0.0922792
RPL11	0.023162	0.00193652
ARF3	0.122841	0.0438663
RPL21	0.00175783	0.104488
RPL24	0.00594561	0.13463
HNRNPC	0.218798	0.150038
HNRNPA1	0.00956468	0.0642418
RPS27A	0.00294695	0.0143976
RPS13	0.000672113	0.00656731
FAU	0.00589391	0.00269428
TARDBP	0.00925447	0.078892
RPL18	0.0877882	0.0161657
EIF3F	0.395667	0.0159973
RPS5	0.0283838	0.0901743
RPL27	0.000465309	0.0340153
RPL34	0.00118912	0.135472
NARS	0.0127701	0.139598
STARD7	0.0276083	0.112486
RPL19	0.00439458	0.00858803
SLC25A3	0.0300383	0.0106087
RPS11	0.415986	0.0822598
RPL9	0.000206804	0.0543066
DDX5	0.0328301	0.0854593
RPL6	0.00113742	0.0272796
DULLARD	0.042188	0.0477393
RPL10A	0.0051184	0.0463922
RPL17	0.00160273	0.0687884
PSMB2	0.371058	0.0330892
KHDRBS1	0.0690208	0.0351099
BAT1	0.175525	0.228846
C22orf28	0.431134	0.027027
ERH	0.087478	0.00277848
SFRS9	0.0286423	0.00210491
ABCF1	0.0144246	0.103982
DAD1	0.0791025	0.0217227
YY1	0.201375	0.0498442
JTB	0.0390342	0.00117875
MYST2	0.0172681	0.222194
SART1	0.00211974	0.295361
ILF2	0.152208	0.0527069
SPAG7	0.0146831	0.0869748
ZNF259	0.0528901	0.0828492
TAF10	0.0898563	0.348825
C1D	0.0154586	0.0310685
NONO	0.210578	0.00202071
ASCC3L1	0.05532	0.0252589
RNPS1	0.11276	0.037299
RPL30	0.00129252	0.0663467
NPM1	0.0886154	0.0649154
IK	0.00408438	0.0503494
SNX3	0.0202151	0.0213017
CANX	0.219522	0.0399091
C2orf24	0.347327	0.183632
SMNDC1	0.0257988	0.169571
HNRNPD	0.360821	0.0156605
RPL14	0.291852	0.0162499
GUK1	0.241909	0.180854
C19orf50	0.00186123	0.0142292
OAZ1	0.223607	0.000505178
ATP6V0B	0.14833	0.0757767
KARS	0.0279185	0.186327
H3F3A	0.0161824	0.0491707
RPS6	0.0103919	0.0821756
RPS7	0.0051701	0.0356993
USP22	0.484748	0.0423508
C11orf58	0.00765174	0.0695462
TCEB2	0.293817	0.161404
COX4I1	0.280374	0.000757767
TMED2	0.443956	0.0260167
RPL12	0.00878916	0.127136
RPL4	0.00682453	0.00867222
FNTA	0.145693	0.0894165
RPS25	0.0129769	0.0335101
EEF2	0.046169	0.00151553
ATP6V0E1	0.174284	0.0202071
HNRNPK	0.00108572	0.0181864
ANAPC5	0.101024	0.0125453
HNRNPU	0.409575	0.0117033
EIF3A	0.0330886	0.0337627
HSP90B1	0.183745	0.359434
MSN	0.312274	0.810474
ACTN4	0.243046	0.681822
APP	0.235394	0.160899
PRKAR1A	0.16079	0.0683674
DSP	0.960811	0.654121
RAD21	0.132561	0.347731
WDR1	0.342157	0.166793
NCL	0.0770861	0.00446241
AP2B1	0.124961	0.074177
AP2M1	0.12248	0.195925
CLTC	0.533864	0.0666835
KIAA0152	0.252094	0.613455
LASP1	0.143315	0.0370464
TMEM59	0.201996	0.232635
CSRP1	0.338486	0.334175
CAP1	0.0395512	0.177486
PTGES3	0.0106504	0.0488339
WARS	0.533761	0.738655
SET	0.0398097	0.190957
NDRG1	0.842054	0.503326
UBB	0.166839	0.0266902
PFN1	0.212698	0.147849
PTPRF	0.558991	0.592742
YWHAZ	0.241082	0.0475709
SOD1	0.0674698	0.0410878
HDLBP	0.38693	0.0267744
MARCKSL1	0.587995	0.540288
GABARAP	0.039758	0.00732508
NUCB1	0.176972	0.318599
GLUL	0.385482	0.45786
LDHA	0.198635	0.0743454
GNB2L1	0.0926481	0.013303
SSR2	0.0354669	0.000420982
CALM1	0.183383	0.269007
SLC25A5	0.155361	0.0276164
PHB	0.190518	0.00892481
S100A11	0.692172	0.215711
CTSA	0.262331	0.245264
TOMM20	0.0877365	0.0773764
CD63	0.0327784	0.00429401
DNAJB1	0.249095	0.320367
SPARC	0.607021	0.975751
UBE2D3	0.243615	0.118801
XBP1	0.664461	0.51907
SPTBN1	0.544773	0.523701
LAPTM4A	0.00832385	0.0909321
RPL32	0.000310206	0.167635
CD81	0.173819	0.251663
UBE2L3	0.094044	0.335354
PTTG1IP	0.107279	0.0589374
GRN	0.164357	0.368275
HMGB1	0.0603867	0.122169
GLO1	0.12827	0.150543
SFRS11	0.395926	0.258314
SF3B3	0.101903	0.0898375
HSPA9	0.254265	0.0339311
YWHAQ	0.0246097	0.0551486
DDX24	0.0981284	0.000168393
PPP2R1A	0.0857719	0.118885
GSN	0.83223	0.556285
HK1	0.103971	0.20224
KDELR2	0.131941	0.00884062
NPC2	0.242426	0.142713
DYNLL1	0.00754834	0.0439505
EEF1B2	0.0223865	0.0120401
PRKCSH	0.125892	0.623558
GOT2	0.173147	0.15248
FKBP1A	0.153345	0.0804917
ACADVL	0.152776	0.170329
SKP1	0.0235239	0.0449608
MAPRE1	0.0490125	0.224804
OS9	0.0243512	0.124611
RPL13A	0.00827215	0.0362886
RPL7	0.00051701	0.0639892
ACTR1A	0.300693	0.212343
CAPRIN1	0.153604	0.140692
PPP1CC	0.00863406	0.268502
PTP4A1	0.428601	0.485897
NACA	0.00191294	0.123432
GPX1	0.212284	0.401869
PGK1	0.352601	0.10053
SUMO3	0.0437907	0.0632315
RPS27	0.0657636	0.0609582
TPP1	0.333626	0.111308
FTH1	0.182659	0.012882
RAN	0.122376	0.0852909
CAPN1	0.128063	0.4033
SFRS2	0.018664	0.0858803
CALU	0.221539	0.0208807
NFE2L1	0.101541	0.0338469
ARL6IP5	0.162238	0.254694
DPYSL2	0.46474	0.0834386
RPLP1	0.117413	0.0222278
CTSD	0.619067	0.668014
MAT2A	0.302037	0.16974
LAMC1	0.263416	0.0620527
PTMA	0.158619	0.294435
ATF4	0.0122531	0.0383935
GNAS	0.479113	0.116275
RPS15A	0.11612	0.102383
ANXA5	0.182918	0.0198703
STMN1	0.190104	0.430664
PSMB7	0.177593	0.0127978
PEA15	0.213732	0.605961
ECH1	0.182453	0.304454
ODC1	0.541257	0.340153
IQGAP1	0.166684	0.0538857
XRCC6	0.107383	0.0263535
ACO2	0.226192	0.0676097
DAZAP2	0.33161	0.0375516
SPARCL1	0.831817	0.621874
MCL1	0.465619	0.912099
HSPA1A	0.669734	0.241138
ACTB	0.145487	0.054896
SARS	0.445197	0.00353625
LMAN2	0.554751	0.0932896
HSPD1	0.386982	0.249895
ZYX	0.179764	0.757094
CIRBP	0.300124	0.0581797
CCT7	0.11126	0.0224804
PAFAH1B1	0.121807	0.415088
PSME1	0.108469	0.133114
RPS10	0.00320546	0.0191126
PSMD8	0.189898	0.018018
LAMP2	0.244649	0.190368
TPI1	0.235601	0.0708933
RPL29	0.0652983	0.0873116
GSTP1	0.579309	0.670624
HYOU1	0.204581	0.288878
SNRPD2	0.0477717	0.032163
PLOD1	0.14771	0.135725
PSMD2	0.0380519	0.0655048
SCD	0.92643	0.422076
RAP1B	0.00434288	0.320199
RPS21	0.197239	0.131683
MAP4	0.334247	0.924392
BCAP31	0.100662	0.0493391
CTSB	0.333833	0.282984
EPRS	0.227329	0.596447
PRDX6	0.106194	0.0416772
PPP1CA	0.297487	0.339985
TMEM66	0.151897	0.110634
AHCYL1	0.138352	0.20165
KIAA0174	0.224641	0.1268
GNB2	0.161255	0.311358
H2AFZ	0.204839	0.141955
NCOR1	0.408076	0.0499284
RPS8	0.0178368	0.00589374
FLNA	0.438372	0.56942
DHCR24	0.705408	0.616149
RAB11A	0.0644194	0.0554012
PSAP	0.201272	0.092616
RNF114	0.0973012	0.544835
S100A10	0.652053	0.115433
CCT8	0.229656	0.0781342
NOL5A	0.115448	0.167888
PSMB1	0.269465	0.00783026
CCT4	0.0373798	0.0335943
EPAS1	0.705615	0.313968
DNAJA1	0.03769	0.332239
PSMD4	0.268276	0.00934579
UQCRC2	0.209492	0.136735
CKB	0.778978	0.459291
STAT1	0.535002	0.680727
RPL23	0.272619	0.121664
SSR1	0.134733	0.265303
SFRS10	0.0750698	0.239033
FKBP4	0.334609	0.394039
HDGF	0.192896	0.180433
MGEA5	0.168855	0.200556
M6PR	0.226709	0.354046
AHCY	0.247699	0.200219
HLA-E	0.24801	0.224636
RPLP2	0.436046	0.734866
CCT3	0.125944	0.0164183
PPM1G	0.46412	0.381157
KTN1	0.0612656	0.201903
TAGLN2	0.480871	0.456176
SRPR	0.322562	0.575482
PHC2	0.348103	0.213606
SLC3A2	0.253542	0.38343
COX6A1	0.350946	0.110887
RPS23	0.189329	0.0470658
RAB14	0.10547	0.287194
TMED10	0.112863	0.05919
VCL	0.658567	0.950324
DCTN2	0.390084	0.146754
RPS4X	0.000258505	0.0682832
DEK	0.159342	0.308495
CALR	0.301882	0.489602
RPL8	0.114207	0.00715669
HSBP1	0.0510288	0.0391513
HMGN1	0.120773	0.118464
SEC31A	0.0552683	0.000673571
GLUD1	0.528332	0.0881536
MLF2	0.206649	0.380147
RPS20	0.000620412	0.120401
ARPC1A	0.185348	0.125789
CCND2	0.868007	0.818725
ATP6V0C	0.113484	0.314137
IMMT	0.0327267	0.056159
SSRP1	0.0871161	0.285173
SDCBP	0.0666425	0.0548118
CLTA	0.243408	0.0123769
SEPHS2	0.119636	0.252926
RPL31	0.0466343	0.289551
ABLIM1	0.349447	0.272712
ALDOA	0.328663	0.0404984
PPIB	0.219419	0.0431085
SERP1	0.0932685	0.315315
TSPAN3	0.327991	0.00808285
ACTA2	0.84619	0.254947
PPT1	0.090425	0.0294687
TAX1BP1	0.0795161	0.16031
MDH1	0.0408955	0.161152
ANXA6	0.419346	0.590553
CD59	0.337762	0.331481
SERPING1	0.681419	0.900312
PSME3	0.172474	0.181612
HIF1A	0.159704	0.105245
TRIM28	0.175163	0.432685
SNX17	0.227898	0.147428
IPO7	0.0392927	0.209144
ACTR3	0.0508737	0.177065
RBM4	0.473529	0.0306475
CKAP4	0.427825	0.410373
AARS	0.00966808	0.0740928
SSR4	0.153914	0.0234066
CD9	0.702875	0.253094
PRDX2	0.326233	0.602593
HADHB	0.0184055	0.160731
TXNIP	0.467997	0.944262
RPN1	0.28115	0.2488
ANXA1	0.926843	0.30117
PAICS	0.496019	0.0799865
JUP	0.656809	0.462827
EIF1AX	0.15593	0.147175
YWHAH	0.129304	0.153658
DSTN	0.284045	0.0636524
TAF7	0.0155103	0.0659257
EIF5B	0.253748	0.262103
CD99	0.270138	0.23516
LDHB	0.426791	0.947461
HNRNPH1	0.395306	0.0911846
BLCAP	0.129252	0.110718
RPLP0	0.000930617	0.146502
ADD3	0.310619	0.425444
HADH	0.229862	0.369285
PFKP	0.554183	0.288625
ANP32A	0.176921	0.375516
RAD23A	0.083859	0.253178
GNAI2	0.239531	0.612865
DUSP1	0.806897	0.950745
TGM2	0.74165	0.960933
RPS18	0.000155103	0.133199
PLD3	0.388533	0.210912
PSMF1	0.11338	0.167719
HNRNPA0	0.0252818	0.178412
GOLGB1	0.0369662	0.0378042
MYL9	0.883518	0.786057
STOM	0.635353	0.152985
RCN1	0.224124	0.0847857
PABPC4	0.125323	0.0845331
CYC1	0.434547	0.359687
PSMC2	0.124134	0.091353
SF3B1	0.086444	0.564621
SMARCC1	0.229707	0.474278
NHP2L1	0.379278	0.145828
TM9SF2	0.0754834	0.0990149
SYNGR2	0.353841	0.488507
DCTN1	0.283942	0.402543
BCLAF1	0.184572	0.436642
SON	0.0272464	0.164772
PXN	0.643315	0.479414
KPNA2	0.375607	0.186663
ATP6V1B2	0.109451	0.395218
RBBP7	0.154224	0.026606
SDHA	0.160221	0.166456
RPS29	0.000775514	0.129662
DAP	0.209027	0.0422666
ARF4	0.128839	0.152143
COPB2	0.0330369	0.154584
PFKL	0.0545962	0.25722
LGALS1	0.704684	0.151722
GPX4	0.0671595	0.0996043
THBS1	0.760883	0.958744
CSE1L	0.262279	0.305128
TUFM	0.517682	0.13985
PSMA7	0.154948	0.124442
POLD2	0.0870644	0.432011
CPE	0.937183	0.258904
PGD	0.426688	0.337459
COX8A	0.0526316	0.00412562
PGRMC1	0.358184	0.212933
EIF5A	0.596784	0.286436
ITGB5	0.358598	0.270944
MGAT1	0.133337	0.175297
ACLY	0.254731	0.0130504
SFRS7	0.195119	0.0151553
CDH1	0.979061	0.718868
HNRNPH2	0.238962	0.0226488
PJA2	0.0991107	0.357666
COX7C	0.0504084	0.129915
ECHS1	0.0639024	0.0484971
PLP2	0.605211	0.15972
HLA-DPB1	0.736894	0.920098
SSB	0.0529418	0.106424
RAB5C	0.182039	0.689147
EIF2S1	0.0409989	0.0117875
HAX1	0.343811	0.0895849
TIMP3	0.81124	0.685021
NMT1	0.224589	0.00993517
CSDA	0.506308	0.00597794
IGFBP7	0.543325	0.789257
PUM1	0.00816875	0.0319104
ARHGDIA	0.443026	0.521175
BHLHB2	0.648899	0.989223
NUDC	0.41976	0.206113
TERF2IP	0.043739	0.0205439
TXNDC14	0.0275049	0.0150711
ARCN1	0.0267294	0.0303107
UBA2	0.0635922	0.0658415
GNAI3	0.0604901	0.27347
HTRA1	0.646779	0.207965
LRPAP1	0.102006	0.151301
ITPR3	0.64528	0.803823
PITPNA	0.0868576	0.073756
SLC7A5	0.703288	0.617159
AMD1	0.308603	0.438242
PSMD1	0.0410506	0.0394881
CREG1	0.0916141	0.200808
CSTB	0.348464	0.00261009
PCNA	0.355961	0.329039
RRBP1	0.474098	0.546771
TNFAIP1	0.151329	0.418372
HDAC1	0.18297	0.0315736
LGMN	0.26595	0.469142
PPP1R7	0.235705	0.456007
PLS3	0.402544	0.739917
[truncated: 9,878 more rows]
