# Supplementary material for: Patterns of human gene expression variance show strong associations with signaling network hierarchy
Source: BMC Syst Biol. 2010 Nov 12;4:154. doi: 10.1186/1752-0509-4-154 (PMC2992512; doi:10.1186/1752-0509-4-154)
Supplement: Additional file 13 — Additional Table 2. List of genes within each signaling hierarchy. [file 1752-0509-4-154-S13.XLS]

## Sheet: Sheet1
GM List	SF list	GR list	RS list	RS2 list
IGFBP3	FASLG	ACVR2B	PLCB1	DAG1
GDNF	AREG	ACVRL1	GNA11	ITPR1
MMP2	BMP1	ADORA1	GNA15	ITPR2
MMP7	BMP2	ADORA2A	GNAQ	ITPR3
ADAM12	BMP3	ADORA2B	GNA14	PRKCG
TFF1	BMP4	ADORA3	GNA13	CAMK2A
IGFBP2	BMP6	ADRA1D	GNA12	CAMK2B
MMP9	BMP7	ADRA1B	GNAI1	CHP
IGFBP1	BMP8B	ADRA1A	GNAI2	PPP3CA
F2	TNFSF8	ADRA2A	GNAI3	PPP3CB
MMP1	CD40LG	ADRA2B	GNAO1	PPP3CC
MMP13	CD70	ADRA2C	GNAS	PPP3R1
TFF3	CSF1	ADRB1	GNAZ	PPP3R2
TFF2	CSF2	ADRB3	LYN	CHP2
MEP1B	CSF3	AGTR1	AP2S1	PLCB2
CTSD	CTF1	AGTR2	GCC1	PLCB3
C3	FLT3LG	APLNR	CALML6	PLCB4
F11	GDF1	ANPEP	CALML5	TUB
IGFBP5	GDF2	AVPR1A	CALM2	DVL2
FURIN	MSTN	AVPR1B	CALM3	DVL3
MEP1A	GDF9	AVPR2	CALML3	ARFGEF1
F10	GDF10	TNFRSF17	SOS1	CYTH3
SERPINA5	GPI	BDKRB1	GRB2	GBF1
CTSL1	GRN	BDKRB2	SHC1	CYTH4
MMP3	IFNA2	CXCR5	JAK1	CYTH1
MMP8	IFNA4	BMPR1A	PLCG1	ARFGEF2
DCN	IFNA5	BMPR1B	RASA1	CYTH2
SERPIND1	IFNA6	BMPR2	PIK3CA	PLA2G4B
IGFBP6	IFNA7	BRS3	PIK3R1	PLA2G2D
LTBP1	IFNA8	C3AR1	RHOA	PLA2G2E
ICOS	IFNA10	C5AR1	MAPK3	PLA2G3
KLKB1	IFNA13	CASR	SHC2	PLA2G2A
A2M	IFNA14	CCKAR	SHC4	PLA2G4A
ACE2	IFNA16	CCKBR	SHC3	PLA2G5
CHRD	IFNA17	CD1D	PLCG2	PLA2G2F
CTSB	IFNA21	CD7	CRK	PLA2G12A
PCSK1	IFNB1	MS4A1	PTK2	PLA2G6
CMA1	IFNG	CD33	PIK3R5	PLA2G10
CFD	IFNW1	SCARB1	PIK3CB	PLA2G12B
NOG	IL1A	CD38	PIK3CD	JMJD7-PLA2G4B
SOSTDC1	IL1B	CD44	PIK3CG	PRKCE
BMPER	IL1RN	CHRM1	PIK3R2	AKAP3
SFRP1	IL2	CHRM2	PIK3R3	RDX
IGFBP7	IL3	CHRM3	CTNND1	RASA2
ADAM9	IL4	CHRM4	SOS2	ARHGEF12
SFRP2	IL5	CHRM5	HRAS	ARHGEF11
FGFBP1	IL6	CCR1	KRAS	ADCY1
SFRP4	IL7	CCR2	NRAS	ADCY2
SFRP5	IL9	CCR3	PLD1	ADCY3
CER1	IL10	CCR4	INPPL1	ADCY5
WIF1	IL11	CCR6	FER	ADCY6
LEFTY1	IL12A	CCR7	BMX	ADCY7
LEFTY2	IL12B	CCBP2	SYK	ADCY8
CFI	IL13	CMKLR1	VAV2	ADCY9
MMP17	IL15	LTB4R	PLD2	ADCY4
LBP	IL16	CNR1	RGS16	RAPGEF3
ST14	IL17A	CNR2	GAB1	RAPGEF4
	IL18	CNTFR	PKIA	MAP3K3
	INHA	CSF1R	STAM2	RAB5A
	INHBA	CSF2RA	EPS15	RAP1GAP
	INHBB	CSF3R	ERBB4	MS4A2
	LIF	CX3CR1	PAK1	CDC2
	LTA	CXADR	EPHA2	CDK2
	LTB	DRD1	PDGFRB	PRKCQ
	MIF	DRD2	PRKAR1A	PRKDC
	NODAL	DRD3	CEBPB	PPP1R15A
	TNFRSF11B	DRD4	CDH1	SLC4A1
	OSM	DRD5	EPS8	NMT1
	SECTM1	HBEGF	ARF4	SNCA
	SPP1	GPR183	GRB7	TRPV4
	TGFB2	S1PR1	GRB10	DAPP1
	THPO	LPAR1	GRB14	CDKN1B
	TNF	S1PR3	MAP4K1	CD19
	TNFSF4	EDNRA	PIK3C2B	PPP1R8
	VEGFA	EDNRB	SOCS1	SYT1
	SCG2	EPHA3	SOCS3	CLTA
	GDF5	EPHA8	DOK2	MYLK
	TNFSF11	EPHB1	VAV3	MYLK2
	TNFSF14	F2R	TNK2	MYLK3
	TNFSF13	F2RL1	CSK	PHKA1
	TNFSF12	F2RL2	JUP	PHKA2
	TNFSF10	FCAR	SH2B3	PHKB
	TNFSF9	FCER1A	SH2B1	PHKG1
	TNFSF18	FCER2	DOK5	PHKG2
	BMP15	FCGR1A	DOK4	PDE1A
	IL32	FCGR1B	ADRBK1	PDE1C
	SCYE1	FCGR2A	GAB2	PDE1B
	ADIPOQ	FCGR2B	PIK3C2A	NOS1
	GDF15	FCGR3A	EPHB4	NOS3
	GDF3	FCGR3B	YES1	CAMK4
	TNFSF15	FCGRT	PXN	PYGB
	NAMPT	FGFR1	RABGEF1	PYGL
	EBI3	FGFR3	CALM1	PYGM
	FAM3C	FGFR2	EZR	LLGL1
	TNFSF13B	FGFR4	EPB41	NANOS1
	IL24	FLT1	MUC1	HDAC5
	CLCF1	FOLR1	HGS	CABIN1
	IL1F5	FOLR2	SCAMP1	NANOS3
	GREM1	FPR1	SCAMP3	MAPT
	IL1F8	FPR2	PTPN1	STMN1
	IL1F7	FPR3	CAMK2D	HDAC9
	IL1F6	FSHR	CAMK2G	ROS1
	IL17C	GABBR1	CAMK2N1	RRAS2
	IL17B	GALR1	DLG3	MRAS
	BMP10	GFRA2	DLG2	RRAS
	IL19	GFRA3	DLG1	CCND1
	IL20	GHR	DLG4	CCND2
	IL22	GHSR	SPTBN2	CCND3
	IL23A	GNRHR	ACTN3	BCL2L1
	IL17D	GPR1	RASGRF1	SPRED1
	FAM3B	CCR10	EIF2S1	SPRED2
	CMTM6	GPR3	SRC	SPRY3
	IL26	GPR4	MAPK8IP1	SPRY1
	IL1F9	XCR1	KDR	SPRY2
	IFNK	GPR6	ILK	SPRY4
	SLURP1	NPBWR1	DOK1	RASGRP1
	IL21	NPBWR2	RABGAP1	EPS8L1
	GREM2	CXCR3	STX3	EPS8L2
	IL25	PRLHR	SPNS1	RAPGEF1
	IL1F10	GPR12	MAP2K5	ITK
	TSLP	UTS2R	IRS1	AKT1
	IL33	GPR15	NMI	RALGPS1
	SCGB3A1	GPR17	CRKL	IQGAP1
	CMTM7	GPR18	JAK2	DOCK1
	IL17F	GPR19	JAK3	DNM1
	CMTM1	GPR20	TYK2	WASF1
	CMTM5	GPR21	RAF1	PTPRA
	CMTM3	GPR22	SHB	SOCS4
	FAM3D	LPAR4	RPS6KB1	SOCS7
	CMTM4	MCHR1	PTEN	SOCS2
	CMTM2	GPR25	FRAP1	PIM1
	IL34	GPR26	MAPK8	EIF2AK2
	GDF7	GPR27	MAPK9	ADAR
	CMTM8	GPER	MAPK10	GBP1
	TXLNA	GPR31	MAPK14	IFIT1
	IL27	GPR32	MAPK11	IFITM1
	IL28A	GPR33	MAPK13	OAS1
	IL28B	GPR34	MAPK12	WARS
	IL29	GPR35	MAPK7	SERPINA3
	IFNE1	GPR37	GNAL	ISG20
	BMP8A	MLNR	SDCBP	CD86
	IL31	GPR39	PICK1	CIITA
	GDF6	FFAR1	CDH2	HLA-E
	ANGPT1	FFAR3	SNAI1	CFB
	ASIP	FFAR2	FRS2	IFI6
	C5	GRIA1	SH3BP2	IFIT2
	EDA	GRIA2	NCK2	ISG15
	FGA	GRIA3	TENC1	TAP1
	FGB	GRIA4	FRS3	INDO
	FGG	GRID1	EPHA4	IFITM3
	GRP	GRID2	MBP	MVP
	TNC	GRIK1	SH2B2	MX1
	IL6R	GRIK2	CBLC	HBG1
	IL6ST	GRIK3	CBLB	CYBB
	KNG1	GRIK4	IRS4	VIP
	LAMA2	GRIK5	IRS2	CDKN1A
	LAMA3	GRIN1	PRKCD	PSMB9
	LAMA4	GRIN2A	ARF1	TRH
	LAMA5	GRIN2B	SOCS6	LDB2
	LIFR	GRIN2C	ARHGAP26	LEF1
	LPL	GRIN2D	FABP4	KAT5
	MBL2	GRM1	ADRB2	TRRAP
	PLA2G1B	GRM2	PTPN6	GJA1
	REN	GRM3	MAP3K14	TCF7
	TNR	GRM4	CASP2	SGK1
	WNT1	GRM5	CHUK	PSEN1
	WNT5A	GRM6	MAP3K1	CD82
	WNT7A	GRM7	MAP4K4	AXIN2
	SLIT2	GRM8	MAP2K7	FES
	ANGPTL7	GRPR	MAP2K4	SYN1
	PCSK1N	HCRTR1	MAP4K2	RAP1A
	NXPH1	HCRTR2	SMPD1	TSC1
	ANGPT4	HRH1	FADD	IL22RA2
	LAMA1	HRH2	CASP8	CSF2RB
	JAG1	HTR1A	NSMAF	IL28RA
	AGT	HTR1B	MAP2K3	EPOR
	AMH	HTR1D	MAP2K6	IFNAR1
	BDNF	HTR1E	CASP3	IFNGR1
	BMP5	HTR1F	TRAF2	IL3RA
	BTC	HTR2A	MAP3K7IP1	IL5RA
	HBEGF	HTR2B	TRAF6	IL11RA
	EGF	HTR2C	TRADD	IL12RB1
	EREG	HTR4	TRAF1	IL12RB2
	FGF1	HTR5A	RIPK2	IL13RA2
	FGF2	HTR6	IKBKB	IL15RA
	FGF3	HTR7	IKBKG	LEPR
	FGF4	IFNAR2	DAPK1	MPL
	FGF5	IFNGR2	CASP10	IL21R
	FGF6	IL2RA	RIPK1	IL20RA
	FGF7	IL2RB	RIPK3	IL20RB
	FGF9	IL4R	RASSF1	PRLR
	FGF10	IL6R	TRAP1	IL22RA1
	FIGF	IL6ST	RALBP1	OSMR
	GH1	IL7R	BCL10	MET
	CXCL1	IL8RA	BID	AXL
	HGF	IL8RB	HCK	BCR
	NRG1	IL9R	ABL1	SLC2A14
	IGF1	IL10RA	RASA4	AKT3
	IGF2	IL10RB	ABL2	AKT2
	INHBC	IL13RA1	NCK1	PDPK1
	LEP	INSR	ARHGEF1	PDK1
	KITLG	ITGA2	TRIO	TXK
	NGF	ITGA2B	ARHGEF5	SLC2A4
	NTF3	ITGAL	CACNA1A	MAP2K1
	NTF4	ITGAV	PTK2B	DIAPH1
	PDGFA	ITGB2	LCK	PFN1
	PDGFB	ITGB3	FYN	PKN1
	PGF	KIR2DL1	PRKCB	CCNE1
	PPBP	KIR2DL2	BTK	ROCK1
	PTN	KIR2DL3	CISH	SPTAN1
	CXCL12	KIR2DS3	SOCS5	ROCK2
	TGFA	KIR2DS4	TEC	PIP5K1A
	TGFB1	KIR2DS5	TGM2	PIP5K1B
	TGFB3	KIR3DL1	ARRB1	PIP5K1C
	VEGFB	KIR3DL2	DAXX	ACTB
	VEGFC	KIR3DS1	CASP8AP2	LOC646048
	VGF	KIT	RAC1	LOC646821
	FGF23	KRT1	RAC2	LOC648921
	FGF18	LAIR1	RAC3	ACTG1
	FGF17	LHCGR	RND1	DIAPH2
	FGF16	LIFR	ZAP70	CNKSR1
	ARTN	LRP1	PRKACB	POMC
	NRG2	LRP6	PRKACG	CPT1C
	FGF19	LTK	PRKAR1B	CPT1A
	NRG3	CD180	PRKAR2A	CPT1B
	DKK1	MAS1	PRKAR2B	PRKAG2
	FGF20	MC1R	MAPK1	PRKAG3
	FGF21	MC2R	MAPK8IP2	PRKAA1
	FGF22	MC3R	FGR	PRKAA2
	PDGFC	MC4R	NF2	PRKAB1
	PDGFD	MC5R	ERBB2IP	PRKAB2
	INHBE	CD46	KLK3	PPARGC1A
	NRG4	TRPM1	SNTA1	PIM2
	CXCL2	MRC1	PROC	NCOA1
	IL8	MTNR1A	PROS1	CRP
	CXCL10	MTNR1B	CPB2	BIRC5
	CXCL9	NMBR	GNB1	TWIST1
	PF4	NOTCH2	GNGT1	CAPNS1
	CCL1	NOTCH3	NOS2	CAPN2
	CCL2	NPY1R	CD36	RPS6KA3
	CCL3	NPY2R	NFKBIA	HSP90AA1
	CCL4	NPY5R	DOK6	MRPL11
	CCL5	NTRK1	DOK3	HSPA1A
	CCL7	ROR1	DTX2	TERT
	CCL8	NTSR1	DTX3L	RPS6KA5
	CCL11	OLR1	DTX3	PKMYT1
	CCL13	OPRD1	DTX4	PIN1
	CCL14	OPRK1	RELA	NCF1
	CCL15	OPRL1	DTX1	RPS6KA1
	CCL16	OPRM1	SMN1	MKNK1
	CCL17	OR1D2	PRKCZ	PPIA
	CCL18	OR1F1	ARIH2	MKNK2
	CCL19	OR2C1	BCAR1	BAD
	CCL20	OR3A1	ACTA1	MITF
	CCL21	OR3A2	PXDN	KHDRBS1
	CCL22	OXTR	TRAF3	RPS6KA6
	CCL23	P2RX1	MAP3K7	RPS6KA2
	CCL24	P2RX4	IRAK1	TSC2
	CCL25	P2RX7	TICAM1	SNAI2
	CXCL6	P2RY1	PTPN11	GJD2
	CXCL11	P2RY2	NGEF	CDK4
	CXCL5	P2RY4	BCL2	KRT8
	XCL1	P2RY6	MAP3K5	SREBF2
	CX3CL1	P2RY11	TRAF3IP1	CASP9
	XCL2	PPYR1	GNG12	RALGDS
	CCL26	PTAFR	RGS2	RPS6KA4
	CXCL13	PTGDR	ASAH1	HDAC4
	CCL27	PTGER1	PIK3C2G	NGFR
		PTGER2	YWHAZ	HIF1A
		PTGER4	ADRBK2	RASGRP3
		PTGFR	SH3KBP1	PCNA
		PTGIR	TRAIP	CCNH
		PTPRK	ABCA1	CCNB1
		PTPRN2	LRRFIP1	CCNA1
		PTPRR	IRAK2	FASN
		PVR	SELE	IGHE
		RET	IER3	WARS2
		RYK	RABAC1	RHOQ
		RYR1	TNFRSF11A	CDC42
		RYR2	PAK4	CTTN
		SORT1	IRAK3	FARP2
		SLC20A2	IRAK4	ACTN1
		SSTR1	PPP2R5D	GSK3B
		SSTR2	GARS	EXOSC5
		SSTR3	SMURF2	BRAF
		SSTR4	ARHGAP15	ARAF
		SSTR5	ARHGEF6	PAK2
		ABCC8	DAPK2	MOS
		TACR2	RAB13	MLLT4
		TACR1	RAB25	TIAM1
		TACR3	RAB33B	CDC25A
		TBXA2R	RAB34	PLCE1
		TRA@	RAB38	RASSF5
		TRB@	RAB3B	RGL4
		TRGV3	RAB6B	RAP1GDS1
		TEK	RAN	RASSF2
		TFR2	RAP2A	RGL2
		TFRC	RASD2	RGR
		TGFBR1	RASL12	FLNC
		TGFBR2	RHEBL1	LCP2
		TNFRSF1A	RHOD	LAT
		TNFRSF1B	RHOG	POU2AF1
		TRHR	RHOH	TUBA4A
		TSHR	RHOJ	TYROBP
		TYRO3	PPP2CA	PRKACA
		VLDLR	PPP2CB	MAP3K4
		ZP3	PPP2R1A	MAP3K12
		OR2H2	PPP2R1B	LIMK2
		GPR68	PPP2R2A	MAP2K2
		OR1A1	PPP2R2B	SMURF1
		OR1D4	PPP2R2C	IKBKE
		OR1D5	TGFBR3	ARPC1B
		OR1E1	ARHGEF7	CASP1
		OR1E2	DVL1	ARHGEF2
		OR1E3	TRAF5	ARHGAP5
		OR1G1	MAP3K8	SLC9A3R1
		OR1P1	LIMK1	PPP1R1B
		OR3A3	RABGGTA	HLA-A
		ATRN	RHOBTB1	AMACR
		GPR65	FBXO44	CYP2B6
		SEMA7A	FBXO3	CYP19A1
		GALR3	FBXO24	SERPINE1
		LGR5	STAMBP	SAA2
		OR6A2	FBXO34	TNFAIP6
		TNFSF11	RGS12	SPINK1
		HYAL2	RAB11FIP2	TOP1
		S1PR4	EFNB3	ABCB1
		TNFRSF25	ARRB2	PTGS2
		TNFRSF18	GRK5	F7
		TNFRSF10B	PDZK1	SFTPD
		GALR2	EEF1A2	S100A9
		NRP2	AKAP13	BCL2A1
		NRP1	PRKAG1	MEFV
		CD84	NCAPD2	SLC19A1
		GPR109B	H3F3A	CYP2A13
		F2RL3	H3F3B	HSD17B8
		CCRL2	AKAP8	IL18BP
		TAAR5	EIF2S2	MAP3K11
		GPRC5A	EIF2S3	IL2RG
		LPAR2	ARF6	PTPN12
		GPR50	GRK6	PTPN18
		GPR37L1	SH3GL2	PTPN22
		TAAR2	SH3GL3	MAPK15
		TAAR3	GIPC1	GSN
		GPR55	GPRASP2	CXCR4
		GPR52	GPRASP1	EDN1
		S1PR2	PRKCA	AGXT
		NCR1	ITGB1	RHO
		GABBR2	PLXNB2	RPLP2
		P2RY14	PLXNB1	PDE6G
		PLXNC1	PLXNB3	DOCK3
		P2RY5	PDCD1	EFNB1
		GPA33	CD226	SDC3
		RAMP2	PRKG1	TP53BP2
		RAMP1	PRKG2	CAPG
		RAMP3		RAB4A
		OPRS1		AKAP5
		LILRB2		RIT2
		NMUR1		ATP2B1
		CLEC4M		EEF2K
		UNC13B		RAB3A
		SEMA4F		RIN1
		OR5I1		MARCKS
		CYSLTR1		MYRIP
		CCR9		VAPA
		LILRB1		ITGA1
		NPFFR2		FN1
		PROKR1		VIM
		GPR83		FLNA
		GPR75		RRAD
		LILRB4		TH
		LILRA3		SPR
		PTPRT		PEA15
		CD160		CHAT
		NISCH		KCNJ4
		GPR176		MAP1A
		GPR45		KCNA2
		GPR44		CRIPT
		HRH3		NLGN1
		CD300A		SYNGAP1
		CD93		PTPRN
		PLA2R1		RPH3A
		PLXND1		MAP3K2
		STAB1		VIL1
		JMJD6		IGF1R
		GPR161		CDH5
		NPTXR		GLRA1
		LPAR3		GABRA1
		NTSR2		MUSK
		OR1F2P		MAP3K13
		OR1C1		MAP3K10
		OR1A2		DLK1
		OR2F1		SH2D2A
		OR2B6		PPP1R12A
		OR1J4		PPP1R14A
		OR2M4		GSK3A
		OR2L2		RAB6A
		OR2K2		KCNA1
		OR7A17		CACNA1B
		OR5L2		SLC1A3
		OR5K1		VAMP1
		OR5H1		CAV1
		OR10J1		CTLA4
		OR8G2		SIRPA
		OR8B8		ALK
		OR8G1		RPS6
		OR9A1P		EIF3A
		OR10A3		EIF4B
		OR10D3P		PPP1R9A
		OR12D2		TRAF4
		OR11A1		EIF4EBP1
		OR10H3		STK11
		OR10G3		EIF4E
		OR10G2		RPS6KB2
		OR10H2		ULK3
		OR10H1		ULK1
		OR8B2		ULK2
		OR7E24		GADD45A
		OR7C2		FHL2
		OR7A5		BAX
		OR7C1		MAPK8IP3
		OR4F4		GSTP1
		OR4E2		PAX2
		OR4E1P		MAP1B
		OR4D1		CDKN2A
		OR2W1		BCL2L11
		OR2V1		BMF
		OR2T1		SF3B4
		OR2J2		MAPKAPK5
		OR2H1		SH3BP5
		OR1L3		MAPKBP1
		OR1L1		WEE1
		OR1J2		HNRNPK
		GPR160		CEBPA
		GPR82		NCOR2
		GPR81		HMOX1
		OXGR1		MYOD1
		GPR78		MAPKAPK2
		GPR77		MAPKAPK3
		GPR162		CDC25B
		P2RY10		CSNK2B
		TRBV12-3		CSNK2A2
		TRBC1		KRT18
		FLVCR1		CDC25C
		CD274		EEA1
		TRPM5		NCOA3
		GPR171		DYRK1B
		GPR132		CARD14
		PILRA		PLAA
		CD209		HDAC3
		RXFP3		RGS3
		TNFRSF12A		PAK3
		CCRL1		PAK6
		LSR		PAK7
		GPRC5B		WAS
		S1PR5		WASL
		P2RY13		AXIN1
		GPR84		ARHGEF15
		FGFRL1		FLT3
		GPR87		FYB
		GPR88		ITGA6
		TREM2		ITGB4
		TREM1		ITGB7
		GPR173		ADD1
		GPR85		ADD2
		IL17RD		EEF1A1
		LGR4		TAGLN
		GPRC5D		DAB2
		IL17RB		NCF4
		STAB2		FSCN1
		LMBR1L		PEBP1
		GPRC5C		PLSCR1
		APOB48R		KCNJ1
		LTB4R2		HABP4
		OR2S2		SDC4
		SUCNR1		ARR3
		NMUR2		AKAP12
		CXCR7		CD22
		CYSLTR2		CD5
		LPAR5		PECAM1
		VN1R1		LMNA
		KIR2DL5A		LMNB2
		GPR158		LMNB1
		ZP4		EIF4G1
		HRH4		EIF4G2
		RXFP1		EIF4G3
		LGR6		EIF4A1
		GFRA4		PTBP1
		NPFFR1		PTBP2
		CRLF2		GOLGA3
		STRA6		NFKBIB
		GPR135		NFKBIE
		P2RY12		BIRC3
		RTN4R		LOC650832
		OR2B8P		TRIB1
		OR52L2P		MBTPS1
		OR13A1		CASP7
		OR5H6		DEDD
		OR52E1		CASP6
		OR5H2		BCAP31
		OR4K5		CASP14
		OR51G1		PCYT1A
		OR11H2		PLEC1
		OR51B4		CFLAR
		OR51B2		PSEN2
		OR4C5		DFFB
		FCRL2		ARHGDIB
		OR51J1		STK3
		OR52N1		STK4
		OR5AL1		DFFA
		OR10G6		DCC
		OR4F5		RFC1
		OR2A4		APP
		OR4K1		BRCA1
		OR6J1		HTT
		TREML2		MYL3
		SEMA6D		DSG3
		PDCD1LG2		PTMA
		C6orf25		RAD51
		TAS1R2		NEDD4
		TAS1R1		PKN2
		OR5AC2		MDM4
		OR11H1		HNRNPU
		OR4F17		RABEP1
		OR4K15		EIF3J
		OR8J3		ACIN1
		OR5G3		BLM
		OR5AK3P		KCNIP3
		OR52P1P		PSME3
		OR51G2		ATN1
		OR51E2		UBE4B
		OR4P4		MLH1
		OR4C15		PSIP1
		OR4A8P		CAD
		OR4A5		STK24
		OR4A16		MDM2
		OR4A15		PARP1
		OR10W1		PIP4K2A
		OR2AE1		PPP2R5C
		OR2W6P		GAS2
		OR5AC1		RAD21
		OR6N2		BIRC2
		OR6K2		MAP3K7IP2
		OR2T7		TBK1
		OR2L5		MAP4K5
		OR2G3		MAP3K7IP3
		OR2G2		TANK
		OR2C3		FATE1
		GPR63		XIAP
		OR5V1		C19ORF10
		OR2B2		CDC42EP1
		OR12D3		CARD11
		NETO1		FAF1
		FCRL5		STX1A
		FCRL4		COPA
		GPR101		CLTB
		TAAR8		CARD16
		TAS1R3		KDELR1
		GPR61		KDELR3
		FCAMR		KDELR2
		GPR103		AP2M1
		MCHR2		REPS1
		KISS1R		BAK1
		GPR174		MCL1
		IL17RC		BCL2L2
		RELT		COX5B
		PAQR8		RASA3
		UNC5A		ELMO1
		PCDH21		CDK5
		GNRHR2		PRKD1
		SLAMF6		RAD9A
		GPR146		PSTPIP1
		FCRL1		GPX1
		FCRL3		RAD52
		KIR3DL3		TP53BP1
		GRIN3A		CAT
		GRIN3B		ARHGAP1
		MAS1L		RASGRF2
		MRGPRD		RASGRP2
		MRGPRE		RASGRP4
		MRGPRX2		RYR3
		MRGPRX3		AKT1S1
		MRGPRX4		ADAM15
		ANTXR2		ACP1
		GPR62		DEF6
		OR52E2		PLXNA1
		OR52J3		PLXNA2
		OR51L1		CD244
		OR51A7		NCAM1
		OR51S1		PLAUR
		OR51F2		MAG
		OR52R1		CNN1
		OR4C46		CNN3
		OR4X2		TOM1L1
		OR4B1		SNX26
		OR52M1		PTPRF
		OR52K2		ADAM17
		OR5P2		DECR1
		OR5P3		SPHK1
		OR8I2		KEAP1
		OR2D3		SPHK2
		OR2D2		TYR
		OR52W1		ACTA2
		OR56A4		ACTC1
		OR56A1		ACTG2
		OR2AP1		TOP2A
		OR10P1		SDC2
		OR10AD1		VTN
		OR10A7		NRGN
		RXFP2		OCLN
		OR4K14		STXBP1
		OR4L1		GAP43
		OR11H6		ANXA2
		GPR139		EIF6
		OR4D2		BLNK
		CD300LB		PIP4K2B
		OR7D4		PIK3AP1
		OR7G1		PIP4K2C
		OR1M1		PLCD1
		OSCAR		SERPINF2
		OR1I1		S100A7
		OR10H4		FZD1
		OR2M5		PAX5
		OR2M3		ATRX
		OR2T12		COL1A2
		OR14C36		ARFIP2
		OR2T34		ACTN2
		OR2T10		ACTN4
		OR2T4		TLN1
		OR2T11		MAP3K9
		OR10J5		CDK5R1
		OR2AJ1		ABLIM3
		OR14L1P		ABLIM1
		OR2B11		ABLIM2
		OR10T2		IQGAP3
		OR6P1		BAIAP2
		OR10X1		CDC42BPG
		OR10Z1		IQGAP2
		OR6K6		DUSP3
		OR6N1		DBNL
		PROKR2		PLN
		OR9A4		GLI1
		CD200R1		RAP1B
		IL31RA		PPP1R1A
		OR2Y1		PDC
		GPR151		KCNB1
		TAAR9		CFTR
		TAAR1		LASP1
		OR9A2		MYB
		OR2A14		RGS19
		OR6B1		PLK3
		OR2F2		LIPE
		OR13C5		ZFP36
		OR13C8		UBTF
		OR13C3		SCNN1G
		OR13C4		GORASP2
		OR13F1		TOB1
		OR1L8		NDE1
		OR1N2		GABRR1
		OR1N1		SLC9A1
		GPR119		NEFH
		OR52B4		CEP55
		OR52I2		KCND2
		OR51E1		NEFM
		OR10A5		TAL1
		OR2AG1		DUSP1
		CD300LF		DUSP6
		RTN4RL1		PPP1R9B
		CD300LG		HSPB8
		IL23R		STMN2
		OR6B3		CCDC6
		GPBAR1		DUSP16
		IGSF11		SLPI
		OR1Q1		PLG
		CLEC12A		SEMG1
		OR7D2		PTHLH
		OXER1		SEMG2
		GPR156		F5
		OR56B4		AKR1C2
		OR8U1		HES1
		OR4C16		PTCRA
		OR4C11		HES7
		OR4S2		KCNJ5
		OR4C6		MUC2
		OR5D14		MUC5AC
		OR5L1		IFNA1
		OR5D18		SOD2
		OR5AS1		CUZD1
		OR8K5		VCAM1
		OR5T2		CYBA
		OR8H1		MAT2A
		OR8K3		DIO2
		OR8J1		HAS2
		OR5R1		PIGR
		OR5M3		MUC5B
		OR5M8		F3
		OR5M11		MICA
		OR5AR1		HLA-G
		OR8B12		ADSS
		OR8G5		NPPA
		OR10G8		MYL2
		OR10G9		BCMO1
		OR10S1		PARD3
		OR6T1		DAPK3
		OR4D5		YWHAB
		MRGPRF		WWC1
		OR6Q1		FHOD1
		OR9I1		TRIM37
		OR9Q1		NLK
		OR9Q2		NAIP
		OR1S2		PELI3
		OR1S1		PELI1
		OR10Q1		PELI2
		OR5B17		RPS27A
		OR5B21		PDGFRA
		OR5A2		GAB3
		OR5A1		MPZL1
		OR4D6		DIABLO
		OR4D11		CYCS
		GPRC6A		APAF1
		OR6C74		BIK
		OR6C3		TNNT2
		OR2T6		FGD1
		OR1L4		FGD3
		OR52B2		GIT1
		OR4C3		CCR5
		OR4S1		RBP1
		OR51F1		UGT1A6
		NCR3		AKR7A2
		MRGPRX1		PORCN
		OR51B5		GSTA2
		OR10AG1		CRYZ
		OR5J2		HMOX2
		OR4C13		HBB
		OR4C12		MT2A
		OR52Z1		HLA-DPB1
		OR51V1		HLA-DRA
		OR8D1		PENK
		OR8D2		PLAU
		OR8B4		DBH
		OR9G4		KRT16
		OR10A4		NAT1
		OR6C6		FLG
		OR4K3		ELN
		OR4N4		SIP1
		OR2Z1		FBLN5
		OR10H5		CDKN2B
		OR2L13		MLL2
		OR14A16		COL7A1
		EPHA10		RBL1
		GPR150		HOXC8
		OR2V2		FSTL3
		OR13C9		MED15
		OR13D1		SERPINB5
		P2RY8		NEDD9
		ILDR1		NUMA1
		VN1R2		TPX2
		VN1R3		KPNA2
		VN1R4		KPNB1
		VN1R5		RIN2
		TAAR6		PRKCI
		GPR109A		IGSF5
		GPR120		F11R
		OR8D4		JAM2
		OR5F1		JAM3
		OR5AP2		APC
		OR52L1		EEF2
		OR2AG2		GOLGA2
		RXFP4		GAD1
		TREML1		PACS1
		OR52B6		MID1
		OR2AT4		PPP4C
		OR10A2		DAAM1
		OR6C2		DAAM2
		OR6C4		VANGL2
		OR8S1		VANGL1
		OR6S1		NOTCH4
		CD300E		PLOD1
		OR6F1		ADA
		OR2W3		CYP17A1
		OR2T8		EPHX1
		OR2T3		HSD3B1
		OR10R2		MAL
		OR2T29		CFL1
		GPR148		CFL2
		GPR149		CDKN1C
		VN2R1P		RAB1A
		OR6V1		RAP2B
		OR2A12		FZD4
		OR1J1		RAB5C
		OR1B1		SNCB
		OR13H1		SNCG
		RTN4RL2		ACACA
		GPR142		ACACB
		GPR141		SLC2A1
		MRGPRG		PCK1
		NPSR1		PCK2
		GPR153		G6PC
		OR56B1		G6PC2
		CLEC2A		EXOC5
		CLEC12B		RAB11FIP3
		OR14A2		XPO5
		OR6B2		C20ORF4
		GFRAL		EWSR1
		OR52K1		ITPKB
		OR52I1		PFKFB2
		OR51D1		DGKZ
		OR52A4		RGS7
		OR52A5		APLP2
		OR51B6		GABRG2
		OR51M1		GFAP
		OR51Q1		GFPT1
		OR51I1		ITPKA
		OR51I2		ADAP1
		OR52D1		TNNI3
		OR52H1		TRPC3
		OR52N4		THOC5
		OR56B2P		HMGB1
		OR52N5		CORO1B
		OR52N2		KCNE1
		OR52E6		HMGN2
		OR52E8		HMGN1
		OR52E4		PAM
		OR52E5		DDX5
		OR56A3		VCL
		OR56A5		GJB1
		OR10A6		RPL10
		OR4X1		SNAP25
		OR4A4P		GPM6A
		OR5D13		ADD3
		OR5D16		GMFB
		OR5W2		SNAP23
		OR8H2		SPAG1
		OR8H3		CD163
		OR5T3		TRPV6
		OR5T1		ATP2B2
		OR8K1		DGKD
		OR5M9		SLC6A9
		OR5M10		KCNQ2
		OR5M1		TEP1
		OR9G1		YWHAG
		OR5AK2		MAP2
		OR5B2		DGUOK
		OR5B12		DPF2
		OR5AN1		TNNI1
		OR4D10		C7orf16
		OR4D9		SF1
		OR10V1		CRIP2
		GPR152		VASP
		OR6X1		MRVI1
		OR6M1		PDE5A
		OR10G4		40059
		OR10G7		GKAP1
		OR10D4P		PTS
		OR8B3
		OR8A1
		OR6C1
		OR6C75
		OR6C76
		OR6C70
		OR4N2
		OR4K2
		OR4Q2
		OR4K13
		OR4K17
		OR4N5
		OR11G2
		OR11H7
		OR11H4
		OR5AU1
		OR4M2
		OR4F6
		OR4F15
		OR7G2
		OR7G3
		OR7A10
		OR7A2P
		OR10K2
		OR10K1
		OR6Y1
		OR6K3
		OR10J4
		OR11L1
		OR2L8
		OR2AK2
		OR2L3
		OR2M2
		OR2T33
		OR2M7
		OR2G6
		OR10AC1P
		OR2A25
		OR13J1
		OR13C2
		OR1L6
		OR5C1
		OR1K1
		OR2A5
		OR2A7
		OR51H1P
		OR51T1
		OR51A4
		OR51A2
		OR10J6P
		OR2T2
		OR2T5
		OR14I1
		OR5K2
		OR2A42
		OR2T27
		OR2T35
		OR4A47
		OR4C45
		OR5H14
		OR5H15
		OR5K3
		OR5K4
		OR6C65
		OR6C68
		OR11H12
		GPR179
		OR4F21
		OR5B3
		OR9K2
		OR4Q3
		OR4M1
		OR10J3
		LOC441931
		OR2W5
		OR13G1
		OR1F12
		OR2J1
		OR2J3
		OR14J1
		OR10C1
		OR2I1P
		OR2A2
		OR8U8
		OR8U9
		OR9G9
		KIR2DL5B
		OR4F29
		UNQ9218
		FCGR1C
		AGER
		FAS
		CD3D
		CD3E
		CD3G
		CD247
		CD4
		CD27
		TNFRSF8
		CD40
		CD69
		CD72
		CD79A
		CD79B
		CLDN4
		CLDN3
		EGFR
		ENG
		ERBB2
		ERBB3
		EVI2A
		FCER1G
		GP1BB
		ICAM1
		IL1R1
		IL1RAP
		KIR2DL4
		KIR2DS1
		KLRB1
		KLRC1
		KLRC2
		KLRC3
		KLRD1
		LAG3
		LDLR
		BCAM
		M6PR
		MYD88
		NPR2
		P2RX5
		SLAMF1
		SORL1
		SPN
		TRG@
		THBD
		TLR1
		TLR2
		TLR3
		TLR4
		TLR5
		LRP8
		TNFRSF14
		TNFRSF10D
		TNFRSF10C
		IL18RAP
		IL1RL2
		IL18R1
		FCGR2C
		P2RX6
		NCR2
		IL27RA
		IGSF6
		TLR6
		EBP
		CD300C
		LYVE1
		EDAR
		LILRB5
		LILRA1
		LILRB3
		IL1RAPL1
		SARM1
		IL1RAPL2
		INTS6
		SIGLEC8
		CLEC2D
		EFEMP2
		CLEC4A
		GP6
		CLEC1B
		CLEC1A
		TLR7
		TLR8
		TLR9
		PLXNA3
		GABRQ
		SIGIRR
		TLR10
		DNER
		TIRAP
		NFAM1
		TICAM2
		KIR2DS2
